# Supplementary material for: 2-[1-(2-Hydr­oxy-3-methoxy­benz­yl)-1H-benzimidazol-2-yl]-6-methoxy­phenol methanol 1.13-solvate
Source: Acta Crystallogr Sect E Struct Rep Online. 2009 Mar 31;65(Pt 4):o925–6. doi: 10.1107/S1600536809011192 (PMC2969071; doi:10.1107/S1600536809011192)
Supplement: Supplementary file 1 [file e-65-0o925-sup1.cif]

##############################################################################
###                                                                        ###
###        Electronic paper (Acta Crystallographica Section E)             ###
###                                                                        ###
##############################################################################
#                                                                            #
# This CIF contains the data in a paper accepted for publication in Acta     #
# Crystallographica Section E. It conforms to the requirements of Notes      #
# for Authors for Section E, and has been peer reviewed under the auspices   #
# of the IUCr Commission on Journals.                                        #
#                                                                            #
# Full details of the Crystallographic Information File format               #
# are given in the paper "The Crystallographic Information File (CIF):       #
# a New Standard Archive File for Crystallography" by S. R. Hall, F. H.      #
# Allen and I. D. Brown [Acta Cryst. (1991), A47, 655-685].                  #
#                                                                            #
# The current version of the core CIF dictionary is obtainable from          #
# ftp://ftp.iucr.org/pub/cif_core.dic. The current version number is 2.4.    #
#                                                                            #
# Software is freely available for graphical display of the structure(s) in  #
# this CIF.  For information consult the CIF home page http://www.iucr.org/  #
# cif/home.html                                                              #
#                                                                            #
# This file may be used for bona fide research purposes within the           #
# scientific community so long as proper attribution is given to the journal # 
# article from which it was obtained.                                        #
#                                                                            #
##############################################################################
                                             
data_global
_audit_creation_method     'form.cif (version 2.0)'
_journal_data_validation_number     ?
_journal_date_recd_electronic     2009-03-19
_journal_date_accepted     2009-03-26
_journal_name_full     'Acta Crystallographica, Section E'
_journal_year     2009
_journal_volume     65
_journal_issue      4
_journal_page_first     o925
_journal_page_last     o926
_journal_paper_category     QO
_journal_coeditor_code     CV2535
_publ_contact_author_name     'Prof. Fun, Hoong-Kun'
_publ_contact_author_address
;
      X-ray Crystallography Unit
      School of Physics
      Universiti Sains Malaysia
      11800 USM, Penang
      MALAYSIA
;
_publ_contact_author_email     'hkfun@usm.my'
_publ_contact_author_fax     '6 04 6579150'
_publ_contact_author_phone     '6 04 6533652'
_publ_section_title
;
2-[1-(2-Hydroxy-3-methoxybenzyl)-1<i>H</i>-benzimidazol-2-yl]-6-methoxyphenol
methanol 1.13-solvate
;
loop_
    _publ_author_name
    _publ_author_footnote
    _publ_author_address
    'Al-Douh, Mohammed H.' ?
;     School of Chemical Sciences
      Universiti Sains Malaysia
      11800 USM, Penang
      Malaysia
;
    'Osman, Hasnah'
;
Additional correspondence author, e-mail: ohasnah@usm.my.
;
;     School of Chemical Sciences
      Universiti Sains Malaysia
      11800 USM, Penang
      Malaysia
;
    'Hamid, Shafida A.' ?
;     Kulliyyah of Science,
      International Islamic University Malaysia (IIUM),
      Jalan Istana, Bandar Indera Mahkota 25200 Kuantan,
      Pahang, Malaysia
;
    'Kia, Reza' ?
;     X-ray Crystallography Unit
      School of Physics
      Universiti Sains Malaysia
      11800 USM, Penang
      Malaysia
;
    'Fun, Hoong-Kun' ?
;     X-ray Crystallography Unit
      School of Physics
      Universiti Sains Malaysia
      11800 USM, Penang
      Malaysia
;
data_I
_audit_creation_method     SHELXL-97
_chemical_name_systematic
;
2-[1-(2-Hydroxy-3-methoxybenzyl)-1<i>H</i>-benzimidazol-2-yl]-6-methoxyphenol
methanol 1.13-solvate
;
_chemical_name_common
;
;
_chemical_formula_moiety     'C22 H20 N2 O4, 1.13(C H4 O)'
_chemical_formula_sum     'C23.13 H24.52 N2 O5.13'
_chemical_formula_iupac     'C22 H20 N2 O4, 1.13C H4 O'
_chemical_formula_weight     412.53
_chemical_melting_point     ?
_symmetry_cell_setting     'monoclinic'
_symmetry_space_group_name_H-M     'P 21/n'
_symmetry_space_group_name_Hall     '-P 2yn'
loop_
    _symmetry_equiv_pos_as_xyz
    'x, y, z'
    '-x+1/2, y+1/2, -z+1/2'
    '-x, -y, -z'
    'x-1/2, -y-1/2, z-1/2'
_cell_length_a     7.24510(10)
_cell_length_b     11.1482(2)
_cell_length_c     26.2046(5)
_cell_angle_alpha     90.00
_cell_angle_beta     90.0100(10)
_cell_angle_gamma     90.00
_cell_volume     2116.54(6)
_cell_formula_units_Z     4
_cell_measurement_reflns_used     4846
_cell_measurement_theta_min     2.92
_cell_measurement_theta_max     26.39
_cell_measurement_temperature     100
_exptl_crystal_description     'block'
_exptl_crystal_colour     'colourless'
_exptl_crystal_size_max     0.27
_exptl_crystal_size_mid     0.15
_exptl_crystal_size_min     0.13
_exptl_crystal_density_diffrn     1.295
_exptl_crystal_density_meas     ?
_exptl_crystal_density_method     'not measured'
_exptl_crystal_F_000     873
_exptl_absorpt_coefficient_mu     0.092
_exptl_absorpt_correction_type     'multi-scan'
_exptl_absorpt_process_details     '(<i>SADABS</i>; Bruker, 2005)'
_exptl_absorpt_correction_T_min     0.9758
_exptl_absorpt_correction_T_max     0.9882
_exptl_special_details
;
The crystal was placed in the cold stream of an Oxford Cyrosystems Cobra
open-flow nitrogen cryostat (Cosier & Glazer, 1986) operating at 100.0(1) K.
;
_diffrn_ambient_temperature     100
_diffrn_radiation_type     MoK\a
_diffrn_radiation_wavelength     0.71073
_diffrn_radiation_source     'fine-focus sealed tube'
_diffrn_radiation_monochromator     graphite
_diffrn_measurement_device_type
;
Bruker SMART APEXII CCD area-detector
;
_diffrn_measurement_method     '\f and \w'
_diffrn_detector_area_resol_mean     ?
_diffrn_reflns_number     18918
_diffrn_reflns_av_R_equivalents     0.0401
_diffrn_reflns_av_sigmaI/netI     0.0411
_diffrn_reflns_theta_min     1.83
_diffrn_reflns_theta_max     25.50
_diffrn_reflns_theta_full     25.50
_diffrn_measured_fraction_theta_max     0.998
_diffrn_measured_fraction_theta_full     0.998
_diffrn_reflns_limit_h_min     -8
_diffrn_reflns_limit_h_max     8
_diffrn_reflns_limit_k_min     -12
_diffrn_reflns_limit_k_max     13
_diffrn_reflns_limit_l_min     -31
_diffrn_reflns_limit_l_max     28
_diffrn_standards_number     0
_diffrn_standards_interval_count     .
_diffrn_standards_interval_time     .
_diffrn_standards_decay_%     ?
_refine_special_details
;
Refinement of <i>F</i>^2^ against ALL reflections. The weighted <i>R</i>-factor
<i>wR</i> and goodness of fit <i>S</i> are based on <i>F</i>^2^, conventional
<i>R</i>-factors <i>R</i> are based on <i>F</i>, with <i>F</i> set to zero for
negative <i>F</i>^2^. The threshold expression of <i>F</i>^2^ >
\s(<i>F</i>^2^) is used only for calculating <i>R</i>-factors(gt) <i>etc</i>.
and is not relevant to the choice of reflections for refinement.
<i>R</i>-factors based on <i>F</i>^2^ are statistically about twice as large
as those based on <i>F</i>, and <i>R</i>- factors based on ALL data will be
even larger.
;
_reflns_number_total     3940
_reflns_number_gt     3099
_reflns_threshold_expression     I>2\s(I)
_refine_ls_structure_factor_coef     Fsqd
_refine_ls_matrix_type     full
_refine_ls_R_factor_all     0.0693
_refine_ls_R_factor_gt     0.0497
_refine_ls_wR_factor_gt     0.1122
_refine_ls_wR_factor_ref     0.1215
_refine_ls_goodness_of_fit_ref     1.086
_refine_ls_restrained_S_all     1.108
_refine_ls_number_reflns     3940
_refine_ls_number_parameters     317
_refine_ls_number_restraints     1
_refine_ls_hydrogen_treatment     constr
_refine_ls_weighting_scheme     calc
_refine_ls_weighting_details
         'calc w=1/[\s^2^(Fo^2^)+(0.0415P)^2^+1.5448P] where P=(Fo^2^+2Fc^2^)/3'
_atom_sites_solution_hydrogens     geom
_atom_sites_solution_primary     direct
_atom_sites_solution_secondary     difmap
_refine_ls_shift/su_max     0.000
_refine_ls_shift/su_mean     0.000
_refine_diff_density_max     0.279
_refine_diff_density_min     -0.227
_refine_ls_extinction_method     none
_refine_ls_extinction_coef     ?
loop_
    _atom_type_symbol
    _atom_type_description
    _atom_type_scat_dispersion_real
    _atom_type_scat_dispersion_imag
    _atom_type_scat_source
    'C' 'C' 0.0033 0.0016
                         'International Tables Vol C Tables 4.2.6.8 and 6.1.1.4'
    'H' 'H' 0.0000 0.0000
                         'International Tables Vol C Tables 4.2.6.8 and 6.1.1.4'
    'N' 'N' 0.0061 0.0033
                         'International Tables Vol C Tables 4.2.6.8 and 6.1.1.4'
    'O' 'O' 0.0106 0.0060
                         'International Tables Vol C Tables 4.2.6.8 and 6.1.1.4'
_computing_data_collection     'APEX2 (Bruker, 2005)'
_computing_cell_refinement     'SAINT (Bruker, 2005)'
_computing_data_reduction     'SAINT (Bruker, 2005)'
_computing_structure_solution     'SHELXTL (Sheldrick, 2008)'
_computing_structure_refinement     'SHELXTL (Sheldrick, 2008)'
_computing_molecular_graphics     'SHELXTL (Sheldrick, 2008)'
_computing_publication_material
;
SHELXTL (Sheldrick, 2008) and PLATON (Spek, 2009)
;
loop_
    _atom_site_type_symbol
    _atom_site_label
    _atom_site_fract_x
    _atom_site_fract_y
    _atom_site_fract_z
    _atom_site_U_iso_or_equiv
    _atom_site_adp_type
    _atom_site_calc_flag
    _atom_site_refinement_flags
    _atom_site_occupancy
    _atom_site_disorder_assembly
    _atom_site_disorder_group
    O O1 0.0363(2) 0.18739(17) 0.00815(6) 0.0272(4) Uani d . 1 . .
    H H1 0.0385 0.1891 -0.0231 0.041 Uiso calc R 1 . .
    O O2 0.3146(2) 0.15819(18) -0.05634(6) 0.0346(5) Uani d . 1 . .
    O O3 0.0521(3) -0.24674(15) 0.09905(6) 0.0282(4) Uani d . 1 . .
    H H3 0.0664 -0.3196 0.0971 0.042 Uiso calc R 1 . .
    O O4 0.2424(3) -0.39894(16) 0.15953(8) 0.0437(6) Uani d . 1 . .
    N N1 0.0259(3) 0.31698(18) 0.13518(7) 0.0220(5) Uani d . 1 . .
    N N2 -0.0044(3) 0.11719(17) 0.13178(7) 0.0196(5) Uani d . 1 . .
    C C1 -0.1122(3) 0.2812(2) 0.16904(9) 0.0199(5) Uani d . 1 . .
    C C2 -0.2243(3) 0.3492(2) 0.20124(9) 0.0237(6) Uani d . 1 . .
    H H2A -0.2161 0.4324 0.2019 0.028 Uiso calc R 1 . .
    C C3 -0.3483(3) 0.2886(2) 0.23220(9) 0.0253(6) Uani d . 1 . .
    H H3A -0.4232 0.3321 0.2543 0.030 Uiso calc R 1 . .
    C C4 -0.3634(4) 0.1640(2) 0.23092(9) 0.0255(6) Uani d . 1 . .
    H H4A -0.4479 0.1264 0.2523 0.031 Uiso calc R 1 . .
    C C5 -0.2560(3) 0.0947(2) 0.19875(9) 0.0229(6) Uani d . 1 . .
    H H5A -0.2666 0.0116 0.1977 0.027 Uiso calc R 1 . .
    C C6 -0.1313(3) 0.1562(2) 0.16799(8) 0.0195(5) Uani d . 1 . .
    C C7 0.0860(3) 0.2171(2) 0.11421(9) 0.0198(5) Uani d . 1 . .
    C C8 0.2427(3) 0.2062(2) 0.07811(9) 0.0196(5) Uani d . 1 . .
    C C9 0.2130(3) 0.1894(2) 0.02649(9) 0.0202(5) Uani d . 1 . .
    C C10 0.3634(4) 0.1738(2) -0.00633(9) 0.0233(6) Uani d . 1 . .
    C C11 0.5417(4) 0.1767(2) 0.01214(10) 0.0289(6) Uani d . 1 . .
    H H11A 0.6411 0.1665 -0.0099 0.035 Uiso calc R 1 . .
    C C12 0.5715(4) 0.1951(3) 0.06398(10) 0.0324(7) Uani d . 1 . .
    H H12A 0.6913 0.1981 0.0766 0.039 Uiso calc R 1 . .
    C C13 0.4233(3) 0.2090(2) 0.09689(10) 0.0281(6) Uani d . 1 . .
    H H13A 0.4441 0.2203 0.1316 0.034 Uiso calc R 1 . .
    C C14 0.0209(3) -0.0061(2) 0.11471(9) 0.0203(5) Uani d . 1 . .
    H H14A 0.0840 -0.0054 0.0821 0.024 Uiso calc R 1 . .
    H H14B -0.0994 -0.0423 0.1095 0.024 Uiso calc R 1 . .
    C C15 0.1298(3) -0.0828(2) 0.15162(9) 0.0193(5) Uani d . 1 . .
    C C16 0.1386(3) -0.2048(2) 0.14165(9) 0.0210(5) Uani d . 1 . .
    C C17 0.2424(4) -0.2802(2) 0.17332(10) 0.0256(6) Uani d . 1 . .
    C C18 0.3361(4) -0.2327(2) 0.21462(10) 0.0267(6) Uani d . 1 . .
    H H18A 0.4048 -0.2825 0.2358 0.032 Uiso calc R 1 . .
    C C19 0.3274(3) -0.1111(2) 0.22427(10) 0.0263(6) Uani d . 1 . .
    H H19A 0.3906 -0.0793 0.2520 0.032 Uiso calc R 1 . .
    C C20 0.2259(3) -0.0364(2) 0.19313(9) 0.0241(6) Uani d . 1 . .
    H H20A 0.2217 0.0454 0.1999 0.029 Uiso calc R 1 . .
    C C21 0.4624(5) 0.1568(4) -0.09260(11) 0.0588(11) Uani d . 1 . .
    H H21A 0.4126 0.1590 -0.1265 0.088 Uiso calc R 1 . .
    H H21B 0.5337 0.0849 -0.0883 0.088 Uiso calc R 1 . .
    H H21C 0.5400 0.2255 -0.0873 0.088 Uiso calc R 1 . .
    C C22 0.4019(4) -0.4674(3) 0.17089(12) 0.0399(7) Uani d . 1 . .
    H H22A 0.5094 -0.4261 0.1587 0.060 Uiso calc R 1 . .
    H H22B 0.3931 -0.5443 0.1546 0.060 Uiso calc R 1 . .
    H H22C 0.4112 -0.4783 0.2071 0.060 Uiso calc R 1 . .
    O O5A 1.0245(11) 0.5263(4) 0.0733(2) 0.034(2) Uani d P 0.506(13) A 1
    H H5A1 1.0285 0.4805 0.0978 0.051 Uiso calc PR 0.506(13) A 1
    C C23A 0.8593(19) 0.5039(7) 0.0444(6) 0.082(5) Uani d P 0.506(13) A 1
    H H23A 0.8527 0.4203 0.0358 0.123 Uiso calc PR 0.506(13) A 1
    H H23B 0.8616 0.5507 0.0136 0.123 Uiso calc PR 0.506(13) A 1
    H H23C 0.7534 0.5257 0.0643 0.123 Uiso calc PR 0.506(13) A 1
    O O5B 0.9164(17) 0.5416(6) 0.0975(4) 0.048(4) Uani d P 0.373(13) B 2
    H H5B 0.9997 0.4977 0.0874 0.072 Uiso calc PR 0.373(13) B 2
    C C23B 0.739(3) 0.5162(11) 0.0664(4) 0.064(4) Uani d P 0.373(13) B 2
    H H23D 0.7633 0.4547 0.0417 0.096 Uiso calc PR 0.373(13) B 2
    H H23E 0.7007 0.5881 0.0493 0.096 Uiso calc PR 0.373(13) B 2
    H H23F 0.6429 0.4900 0.0891 0.096 Uiso calc PR 0.373(13) B 2
    O O5C 0.718(2) 0.4931(11) 0.0088(4) 0.082(4) Uani d P 0.249(5) C 3
    H H5C 0.7138 0.4829 -0.0222 0.123 Uiso calc PR 0.249(5) C 3
    C C23C 0.537(3) 0.5098(15) 0.0278(8) 0.092(7) Uani d P 0.249(5) . 3
    H H23G 0.4542 0.4569 0.0102 0.139 Uiso d PR 0.249(5) C 3
    H H23H 0.5401 0.4894 0.0633 0.139 Uiso d PR 0.249(5) C 3
    H H23I 0.4957 0.5911 0.0239 0.139 Uiso d PR 0.249(5) C 3
loop_
    _atom_site_aniso_label
    _atom_site_aniso_U_11
    _atom_site_aniso_U_22
    _atom_site_aniso_U_33
    _atom_site_aniso_U_12
    _atom_site_aniso_U_13
    _atom_site_aniso_U_23
    O1 0.0169(9) 0.0456(11) 0.0192(9) -0.0011(8) 0.0000(7) -0.0004(8)
    O2 0.0215(10) 0.0621(13) 0.0202(9) -0.0080(9) 0.0070(8) -0.0083(9)
    O3 0.0329(10) 0.0216(9) 0.0302(10) 0.0024(8) -0.0068(8) -0.0033(7)
    O4 0.0460(13) 0.0217(10) 0.0633(14) 0.0073(9) -0.0233(11) -0.0015(9)
    N1 0.0227(11) 0.0222(11) 0.0212(10) -0.0008(9) 0.0010(9) 0.0005(9)
    N2 0.0197(11) 0.0203(11) 0.0188(10) 0.0011(9) 0.0016(9) 0.0001(8)
    C1 0.0194(12) 0.0224(13) 0.0179(11) 0.0008(10) -0.0033(10) -0.0011(10)
    C2 0.0222(13) 0.0258(14) 0.0231(13) 0.0033(11) -0.0044(11) -0.0039(11)
    C3 0.0197(13) 0.0343(15) 0.0220(12) 0.0064(12) 0.0010(11) -0.0048(11)
    C4 0.0207(13) 0.0348(15) 0.0210(12) -0.0006(12) 0.0027(11) 0.0019(11)
    C5 0.0234(13) 0.0231(13) 0.0220(12) 0.0017(11) 0.0002(11) 0.0036(10)
    C6 0.0175(12) 0.0248(13) 0.0163(11) 0.0047(11) -0.0010(10) -0.0020(10)
    C7 0.0201(13) 0.0212(13) 0.0182(11) 0.0015(11) -0.0030(10) 0.0011(10)
    C8 0.0196(12) 0.0187(12) 0.0204(12) 0.0006(10) 0.0020(10) 0.0009(10)
    C9 0.0157(12) 0.0203(13) 0.0246(12) 0.0003(10) 0.0002(10) 0.0002(10)
    C10 0.0233(13) 0.0258(14) 0.0208(12) -0.0035(11) 0.0013(11) -0.0023(10)
    C11 0.0192(13) 0.0366(16) 0.0310(14) 0.0028(12) 0.0064(11) -0.0009(12)
    C12 0.0162(13) 0.0496(18) 0.0314(15) 0.0010(13) -0.0038(12) 0.0039(13)
    C13 0.0231(14) 0.0394(16) 0.0219(13) 0.0032(12) -0.0023(11) 0.0013(12)
    C14 0.0204(12) 0.0216(13) 0.0188(12) 0.0004(11) 0.0014(10) -0.0003(10)
    C15 0.0154(12) 0.0232(13) 0.0194(12) -0.0001(10) 0.0051(10) 0.0002(10)
    C16 0.0170(12) 0.0248(13) 0.0212(12) -0.0005(11) 0.0032(10) 0.0004(10)
    C17 0.0237(13) 0.0208(13) 0.0324(14) -0.0007(11) -0.0003(12) 0.0039(11)
    C18 0.0228(14) 0.0280(15) 0.0292(14) 0.0028(12) -0.0023(12) 0.0102(11)
    C19 0.0222(14) 0.0315(15) 0.0253(13) -0.0009(12) -0.0042(11) 0.0013(11)
    C20 0.0215(13) 0.0253(14) 0.0254(13) -0.0003(11) 0.0016(11) -0.0013(11)
    C21 0.0388(19) 0.110(3) 0.0275(16) -0.026(2) 0.0169(15) -0.0232(18)
    C22 0.0440(18) 0.0312(16) 0.0445(17) 0.0119(14) 0.0048(15) 0.0037(13)
    O5A 0.056(4) 0.016(2) 0.030(3) -0.007(2) -0.017(3) 0.0041(17)
    C23A 0.108(9) 0.024(4) 0.114(10) -0.011(5) -0.075(8) 0.012(5)
    O5B 0.064(7) 0.024(4) 0.056(6) -0.014(4) -0.034(6) 0.011(3)
    C23B 0.109(12) 0.044(6) 0.039(6) -0.029(7) 0.002(7) -0.010(5)
    O5C 0.125(12) 0.067(8) 0.053(7) -0.011(8) -0.017(8) 0.022(6)
    C23C 0.090(15) 0.050(10) 0.137(18) -0.013(10) -0.052(14) 0.043(11)
_geom_special_details
;
All e.s.d.'s (except the e.s.d. in the dihedral angle between two l.s. planes)
are estimated using the full covariance matrix. The cell e.s.d.'s are taken
into account individually in the estimation of e.s.d.'s in distances, angles
and torsion angles; correlations between e.s.d.'s in cell parameters are only
used when they are defined by crystal symmetry. An approximate (isotropic)
treatment of cell e.s.d.'s is used for estimating e.s.d.'s involving l.s.
planes.
;
loop_
    _geom_bond_atom_site_label_1
    _geom_bond_atom_site_label_2
    _geom_bond_site_symmetry_2
    _geom_bond_distance
    _geom_bond_publ_flag
    O1 C9 . 1.367(3) ?
    O1 H1 . 0.8200 ?
    O2 C10 . 1.368(3) ?
    O2 C21 . 1.432(3) ?
    O3 C16 . 1.363(3) ?
    O3 H3 . 0.8200 ?
    O4 C17 . 1.372(3) ?
    O4 C22 . 1.416(3) ?
    N1 C7 . 1.316(3) ?
    N1 C1 . 1.396(3) ?
    N2 C7 . 1.371(3) ?
    N2 C6 . 1.391(3) ?
    N2 C14 . 1.457(3) ?
    C1 C2 . 1.395(3) ?
    C1 C6 . 1.401(3) ?
    C2 C3 . 1.386(4) ?
    C2 H2A . 0.9300 ?
    C3 C4 . 1.394(4) ?
    C3 H3A . 0.9300 ?
    C4 C5 . 1.383(4) ?
    C4 H4A . 0.9300 ?
    C5 C6 . 1.392(3) ?
    C5 H5A . 0.9300 ?
    C7 C8 . 1.483(3) ?
    C8 C9 . 1.382(3) ?
    C8 C13 . 1.398(4) ?
    C9 C10 . 1.400(3) ?
    C10 C11 . 1.380(4) ?
    C11 C12 . 1.390(4) ?
    C11 H11A . 0.9300 ?
    C12 C13 . 1.386(4) ?
    C12 H12A . 0.9300 ?
    C13 H13A . 0.9300 ?
    C14 C15 . 1.513(3) ?
    C14 H14A . 0.9700 ?
    C14 H14B . 0.9700 ?
    C15 C16 . 1.387(3) ?
    C15 C20 . 1.391(3) ?
    C16 C17 . 1.400(4) ?
    C17 C18 . 1.383(4) ?
    C18 C19 . 1.380(4) ?
    C18 H18A . 0.9300 ?
    C19 C20 . 1.379(4) ?
    C19 H19A . 0.9300 ?
    C20 H20A . 0.9300 ?
    C21 H21A . 0.9600 ?
    C21 H21B . 0.9600 ?
    C21 H21C . 0.9600 ?
    C22 H22A . 0.9600 ?
    C22 H22B . 0.9600 ?
    C22 H22C . 0.9600 ?
    O5A C23A . 1.439(9) ?
    O5A H5A1 . 0.8200 ?
    C23A H23A . 0.9600 ?
    C23A H23B . 0.9600 ?
    C23A H23C . 0.9600 ?
    O5B C23B . 1.547(16) ?
    O5B H5B . 0.8200 ?
    C23B H23D . 0.9600 ?
    C23B H23E . 0.9600 ?
    C23B H23F . 0.9600 ?
    O5C C23C . 1.41(2) ?
    O5C H5C . 0.8200 ?
    C23C C23C 3_665 1.57(4) ?
    C23C H23G . 0.9600 ?
    C23C H23H . 0.9597 ?
    C23C H23I . 0.9602 ?
loop_
    _geom_angle_atom_site_label_1
    _geom_angle_atom_site_label_2
    _geom_angle_atom_site_label_3
    _geom_angle_site_symmetry_1
    _geom_angle_site_symmetry_3
    _geom_angle
    _geom_angle_publ_flag
    C9 O1 H1 . . 109.5 ?
    C10 O2 C21 . . 116.3(2) ?
    C16 O3 H3 . . 109.5 ?
    C17 O4 C22 . . 117.7(2) ?
    C7 N1 C1 . . 105.1(2) ?
    C7 N2 C6 . . 106.90(19) ?
    C7 N2 C14 . . 127.1(2) ?
    C6 N2 C14 . . 126.0(2) ?
    C2 C1 N1 . . 130.3(2) ?
    C2 C1 C6 . . 119.7(2) ?
    N1 C1 C6 . . 110.0(2) ?
    C3 C2 C1 . . 117.8(2) ?
    C3 C2 H2A . . 121.1 ?
    C1 C2 H2A . . 121.1 ?
    C2 C3 C4 . . 121.5(2) ?
    C2 C3 H3A . . 119.3 ?
    C4 C3 H3A . . 119.3 ?
    C5 C4 C3 . . 121.8(2) ?
    C5 C4 H4A . . 119.1 ?
    C3 C4 H4A . . 119.1 ?
    C4 C5 C6 . . 116.3(2) ?
    C4 C5 H5A . . 121.8 ?
    C6 C5 H5A . . 121.8 ?
    N2 C6 C5 . . 132.1(2) ?
    N2 C6 C1 . . 105.0(2) ?
    C5 C6 C1 . . 122.9(2) ?
    N1 C7 N2 . . 112.9(2) ?
    N1 C7 C8 . . 126.1(2) ?
    N2 C7 C8 . . 120.9(2) ?
    C9 C8 C13 . . 119.5(2) ?
    C9 C8 C7 . . 121.1(2) ?
    C13 C8 C7 . . 119.4(2) ?
    O1 C9 C8 . . 119.5(2) ?
    O1 C9 C10 . . 120.7(2) ?
    C8 C9 C10 . . 119.8(2) ?
    O2 C10 C11 . . 125.5(2) ?
    O2 C10 C9 . . 113.8(2) ?
    C11 C10 C9 . . 120.7(2) ?
    C10 C11 C12 . . 119.4(2) ?
    C10 C11 H11A . . 120.3 ?
    C12 C11 H11A . . 120.3 ?
    C13 C12 C11 . . 120.3(2) ?
    C13 C12 H12A . . 119.8 ?
    C11 C12 H12A . . 119.8 ?
    C12 C13 C8 . . 120.2(2) ?
    C12 C13 H13A . . 119.9 ?
    C8 C13 H13A . . 119.9 ?
    N2 C14 C15 . . 113.7(2) ?
    N2 C14 H14A . . 108.8 ?
    C15 C14 H14A . . 108.8 ?
    N2 C14 H14B . . 108.8 ?
    C15 C14 H14B . . 108.8 ?
    H14A C14 H14B . . 107.7 ?
    C16 C15 C20 . . 119.2(2) ?
    C16 C15 C14 . . 117.3(2) ?
    C20 C15 C14 . . 123.4(2) ?
    O3 C16 C15 . . 118.0(2) ?
    O3 C16 C17 . . 121.8(2) ?
    C15 C16 C17 . . 120.2(2) ?
    O4 C17 C18 . . 125.2(2) ?
    O4 C17 C16 . . 115.0(2) ?
    C18 C17 C16 . . 119.8(2) ?
    C19 C18 C17 . . 119.8(2) ?
    C19 C18 H18A . . 120.1 ?
    C17 C18 H18A . . 120.1 ?
    C20 C19 C18 . . 120.6(2) ?
    C20 C19 H19A . . 119.7 ?
    C18 C19 H19A . . 119.7 ?
    C19 C20 C15 . . 120.4(2) ?
    C19 C20 H20A . . 119.8 ?
    C15 C20 H20A . . 119.8 ?
    O2 C21 H21A . . 109.5 ?
    O2 C21 H21B . . 109.5 ?
    H21A C21 H21B . . 109.5 ?
    O2 C21 H21C . . 109.5 ?
    H21A C21 H21C . . 109.5 ?
    H21B C21 H21C . . 109.5 ?
    O4 C22 H22A . . 109.5 ?
    O4 C22 H22B . . 109.5 ?
    H22A C22 H22B . . 109.5 ?
    O4 C22 H22C . . 109.5 ?
    H22A C22 H22C . . 109.5 ?
    H22B C22 H22C . . 109.5 ?
    O5A C23A H23A . . 109.5 ?
    O5A C23A H23B . . 109.5 ?
    H23A C23A H23B . . 109.5 ?
    O5A C23A H23C . . 109.5 ?
    H23A C23A H23C . . 109.5 ?
    H23B C23A H23C . . 109.5 ?
    C23B O5B H5B . . 109.5 ?
    O5B C23B H23D . . 109.5 ?
    O5B C23B H23E . . 109.5 ?
    H23D C23B H23E . . 109.5 ?
    O5B C23B H23F . . 109.5 ?
    H23D C23B H23F . . 109.5 ?
    H23E C23B H23F . . 109.5 ?
    O5B C23B H23H . . 151.5 ?
    H23D C23B H23H . . 89.8 ?
    H23E C23B H23H . . 82.0 ?
    O5C C23C C23C . 3_665 88(2) ?
    O5C C23C H23G . . 109.3 ?
    O5C C23C H23H . . 106.9 ?
    C23C C23C H23H 3_665 . 151.2 ?
    H23G C23C H23H . . 109.5 ?
    O5C C23C H23I . . 112.2 ?
    C23C C23C H23I 3_665 . 85.8 ?
    H23G C23C H23I . . 109.5 ?
    H23H C23C H23I . . 109.5 ?
loop_
    _geom_torsion_atom_site_label_1
    _geom_torsion_atom_site_label_2
    _geom_torsion_atom_site_label_3
    _geom_torsion_atom_site_label_4
    _geom_torsion_site_symmetry_1
    _geom_torsion_site_symmetry_2
    _geom_torsion_site_symmetry_3
    _geom_torsion_site_symmetry_4
    _geom_torsion
    _geom_torsion_publ_flag
    C7 N1 C1 C2 . . . . -179.5(2) ?
    C7 N1 C1 C6 . . . . 0.7(3) ?
    N1 C1 C2 C3 . . . . -178.3(2) ?
    C6 C1 C2 C3 . . . . 1.6(3) ?
    C1 C2 C3 C4 . . . . -0.9(4) ?
    C2 C3 C4 C5 . . . . -0.1(4) ?
    C3 C4 C5 C6 . . . . 0.4(4) ?
    C7 N2 C6 C5 . . . . -178.4(3) ?
    C14 N2 C6 C5 . . . . 3.9(4) ?
    C7 N2 C6 C1 . . . . 1.5(2) ?
    C14 N2 C6 C1 . . . . -176.2(2) ?
    C4 C5 C6 N2 . . . . -179.8(2) ?
    C4 C5 C6 C1 . . . . 0.3(4) ?
    C2 C1 C6 N2 . . . . 178.7(2) ?
    N1 C1 C6 N2 . . . . -1.4(3) ?
    C2 C1 C6 C5 . . . . -1.4(4) ?
    N1 C1 C6 C5 . . . . 178.5(2) ?
    C1 N1 C7 N2 . . . . 0.3(3) ?
    C1 N1 C7 C8 . . . . -175.3(2) ?
    C6 N2 C7 N1 . . . . -1.2(3) ?
    C14 N2 C7 N1 . . . . 176.5(2) ?
    C6 N2 C7 C8 . . . . 174.7(2) ?
    C14 N2 C7 C8 . . . . -7.6(4) ?
    N1 C7 C8 C9 . . . . -104.0(3) ?
    N2 C7 C8 C9 . . . . 80.6(3) ?
    N1 C7 C8 C13 . . . . 78.1(3) ?
    N2 C7 C8 C13 . . . . -97.3(3) ?
    C13 C8 C9 O1 . . . . -179.6(2) ?
    C7 C8 C9 O1 . . . . 2.5(4) ?
    C13 C8 C9 C10 . . . . 0.9(4) ?
    C7 C8 C9 C10 . . . . -177.0(2) ?
    C21 O2 C10 C11 . . . . -6.5(4) ?
    C21 O2 C10 C9 . . . . 172.4(3) ?
    O1 C9 C10 O2 . . . . 0.6(3) ?
    C8 C9 C10 O2 . . . . -180.0(2) ?
    O1 C9 C10 C11 . . . . 179.5(2) ?
    C8 C9 C10 C11 . . . . -1.0(4) ?
    O2 C10 C11 C12 . . . . 179.0(3) ?
    C9 C10 C11 C12 . . . . 0.2(4) ?
    C10 C11 C12 C13 . . . . 0.7(4) ?
    C11 C12 C13 C8 . . . . -0.8(4) ?
    C9 C8 C13 C12 . . . . 0.0(4) ?
    C7 C8 C13 C12 . . . . 177.9(2) ?
    C7 N2 C14 C15 . . . . 104.5(3) ?
    C6 N2 C14 C15 . . . . -78.2(3) ?
    N2 C14 C15 C16 . . . . 171.5(2) ?
    N2 C14 C15 C20 . . . . -11.3(3) ?
    C20 C15 C16 O3 . . . . -176.2(2) ?
    C14 C15 C16 O3 . . . . 1.2(3) ?
    C20 C15 C16 C17 . . . . 0.4(3) ?
    C14 C15 C16 C17 . . . . 177.8(2) ?
    C22 O4 C17 C18 . . . . -30.2(4) ?
    C22 O4 C17 C16 . . . . 149.2(2) ?
    O3 C16 C17 O4 . . . . -3.0(3) ?
    C15 C16 C17 O4 . . . . -179.5(2) ?
    O3 C16 C17 C18 . . . . 176.5(2) ?
    C15 C16 C17 C18 . . . . 0.0(4) ?
    O4 C17 C18 C19 . . . . 179.2(2) ?
    C16 C17 C18 C19 . . . . -0.3(4) ?
    C17 C18 C19 C20 . . . . 0.1(4) ?
    C18 C19 C20 C15 . . . . 0.4(4) ?
    C16 C15 C20 C19 . . . . -0.6(3) ?
    C14 C15 C20 C19 . . . . -177.8(2) ?
loop_
    _geom_hbond_atom_site_label_D
    _geom_hbond_atom_site_label_H
    _geom_hbond_atom_site_label_A
    _geom_hbond_site_symmetry_A
    _geom_hbond_distance_DH
    _geom_hbond_distance_HA
    _geom_hbond_distance_DA
    _geom_hbond_angle_DHA
    _geom_hbond_publ_flag
    O1 H1 O2 . 0.8200 2.2100 2.651(2) 114.00 y
    O3 H3 O4 . 0.8200 2.2500 2.700(3) 114.00 y
    O3 H3 O5A 1_445 0.8200 1.8500 2.626(5) 157.00 y
    O5A H5A1 N1 1_655 0.8200 2.0700 2.842(5) 157.00 y
    O1 H1 O3 3_555 0.8200 2.1900 2.956(2) 155.00 y
    C14 H14B O2 3_555 0.9700 2.4600 3.335(3) 150.00 y
    C23A H23B O5A 3_765 0.9600 2.5700 3.215(16) 125.00 y
