# Supplementary material for: 2-[1-(2-Hydr­oxy-3-methoxy­benz­yl)-1H-benzimidazol-2-yl]-6-methoxy­phenol methanol 1.13-solvate
Source: Acta Crystallogr Sect E Struct Rep Online. 2009 Mar 31;65(Pt 4):o925–6. doi: 10.1107/S1600536809011192 (PMC2969071; doi:10.1107/S1600536809011192)
Supplement: Supplementary file 2 [file e-65-0o925-Isup2.hkl]

# 
# h,k,l, Fc-squared, Fo-squared, sigma(Fo-squared) and status flag 
# 
data_I
_shelx_title ' 2mlxa_0m in P2(1)/n (100K)' 
_shelx_refln_list_code          4 
_shelx_F_calc_maximum      191.24 
_exptl_crystal_F_000       873.19 
_reflns_d_resolution_high  0.8255 
 
loop_ 
 _symmetry_equiv_pos_as_xyz 
 'x, y, z' 
 '-x+1/2, y+1/2, -z+1/2' 
 '-x, -y, -z' 
 'x-1/2, -y-1/2, z-1/2' 
 
_cell_length_a     7.2451 
_cell_length_b    11.1482 
_cell_length_c    26.2046 
_cell_angle_alpha  90.000 
_cell_angle_beta   90.010 
_cell_angle_gamma  90.000 
 
_shelx_F_squared_multiplier     1.000 
 
loop_ 
 _refln_index_h 
 _refln_index_k 
 _refln_index_l 
 _refln_F_squared_calc 
 _refln_F_squared_meas 
 _refln_F_squared_sigma 
 _refln_observed_status 
   2   0   0      191.01      131.76     21.65 o 
   4   0   0      923.04      949.49     21.49 o 
   6   0   0       79.46       89.06     19.44 o 
   8   0   0      375.89      363.92     28.47 o 
   1   1   0       40.27        8.51      4.30 o 
   2   1   0        6.32       12.73      2.93 o 
   3   1   0      295.29      276.36      7.54 o 
   4   1   0      111.14      143.05      6.93 o 
   5   1   0       31.84       29.28      5.76 o 
   6   1   0      319.02      347.96     12.43 o 
   7   1   0       71.65       73.18      8.54 o 
   8   1   0       95.01      112.43     13.06 o 
   0   2   0    23117.69    18784.64    145.04 o 
   1   2   0     1153.60     1105.79      9.29 o 
   2   2   0      549.73      577.29      8.65 o 
   3   2   0     1420.97     1503.35     16.31 o 
   4   2   0      516.95      483.21     10.92 o 
   5   2   0      724.46      744.09     15.11 o 
   6   2   0       25.71       39.57      7.02 o 
   7   2   0        5.47       -0.13      7.67 o 
   8   2   0       46.77       37.90     10.61 o 
   1   3   0     4729.37     4187.78     22.43 o 
   2   3   0       37.12       47.65      5.54 o 
   3   3   0      258.57      253.31      7.24 o 
   4   3   0      386.87      410.49      8.42 o 
   5   3   0       45.36       76.86      7.69 o 
   6   3   0       61.02       70.47     10.43 o 
   7   3   0       94.42      100.79     11.87 o 
   8   3   0       16.46       23.78     11.99 o 
   0   4   0     1906.90     2013.70     17.25 o 
   1   4   0     5793.63     5658.52     29.04 o 
   2   4   0     1191.20     1105.09     11.95 o 
   3   4   0      459.37      492.09     10.15 o 
   4   4   0      130.71      155.85      6.34 o 
   5   4   0      257.56      273.90     14.38 o 
   6   4   0      363.32      332.19     16.48 o 
   7   4   0       88.80       97.25     12.32 o 
   8   4   0       43.58       50.52     12.52 o 
   1   5   0      349.91      359.49      5.34 o 
   2   5   0      102.81      107.06      5.14 o 
   3   5   0      413.00      439.68      7.56 o 
   4   5   0      548.06      487.16     10.54 o 
   5   5   0      170.73      175.86     10.10 o 
   6   5   0      196.16      191.59     25.60 o 
   7   5   0       36.29       28.65     10.25 o 
   8   5   0       15.47       -0.94      9.51 o 
   0   6   0     2857.59     2507.84     30.75 o 
   1   6   0      530.70      614.43      7.80 o 
   2   6   0      654.91      626.32     13.45 o 
   3   6   0      209.39      219.56      9.48 o 
   4   6   0       10.26        9.57      5.41 o 
   5   6   0        8.93       15.07      9.54 o 
   6   6   0      184.60      219.35     18.40 o 
   7   6   0      108.99      103.54     14.81 o 
   1   7   0        9.93        9.76      3.48 o 
   2   7   0      125.15      160.06      9.22 o 
   3   7   0      480.12      472.78     15.00 o 
   4   7   0     1229.14     1249.81     21.88 o 
   5   7   0       17.66       46.11     13.99 o 
   6   7   0      193.95      219.62     28.56 o 
   7   7   0        2.24       27.60     12.39 o 
   0   8   0      270.89      257.30     11.80 o 
   1   8   0      142.06      144.90      6.28 o 
   2   8   0        1.24       15.52     12.73 o 
   3   8   0        5.36       15.90      7.29 o 
   4   8   0      106.13      185.25     11.33 o 
   5   8   0      205.08      214.38     17.95 o 
   6   8   0      110.57      122.80     16.52 o 
   7   8   0      195.20      202.95     25.43 o 
   1   9   0      435.04      398.10     10.81 o 
   2   9   0       20.29       27.96      7.94 o 
   3   9   0      204.79      232.71     15.95 o 
   4   9   0       55.20       46.86      8.37 o 
   5   9   0       47.28       43.70     13.12 o 
   6   9   0      963.66      988.70     78.22 o 
   0  10   0     1054.85      885.89     26.86 o 
   1  10   0       37.54       43.71      6.45 o 
   2  10   0       24.55       35.56      8.52 o 
   3  10   0      251.00      248.31     14.01 o 
   4  10   0      182.65      191.87     14.86 o 
   5  10   0       37.11       36.38     12.48 o 
   1  11   0       12.11       16.29      6.74 o 
   2  11   0      195.86      204.95     40.57 o 
   3  11   0        1.75        2.66     11.72 o 
   4  11   0        6.31       23.45     13.17 o 
   5  11   0       14.35       15.26     12.85 o 
   0  12   0        4.82       27.44     20.67 o 
   1  12   0        7.51       18.40     15.88 o 
   2  12   0       19.08       27.90     10.92 o 
   3  12   0        0.13       16.61     12.66 o 
   4  12   0        4.48       13.43     13.91 o 
   1  13   0        2.94       32.47     16.11 o 
   2  13   0        1.04       -2.62     13.79 o 
  -7   0   1      101.47       99.97     14.83 o 
  -5   0   1     1443.16     1296.85     45.35 o 
  -3   0   1     1869.84     2039.92     37.02 o 
   3   0   1     1364.79     1401.00     38.87 o 
   5   0   1      231.92      284.93     14.50 o 
   7   0   1       10.46        9.13      8.53 o 
  -8   1   1       63.01       74.16     11.87 o 
  -7   1   1       80.06       81.00      8.66 o 
  -6   1   1      130.05      101.19      8.69 o 
  -5   1   1      128.35      103.37     10.07 o 
  -4   1   1       14.22       25.49      4.61 o 
  -3   1   1      134.95      149.74      6.12 o 
  -2   1   1     3465.49     3411.81     25.22 o 
  -1   1   1      261.08      238.97      9.37 o 
   1   1   1     1010.66     1043.34     27.13 o 
   2   1   1      590.16      597.72     14.25 o 
   3   1   1       40.17       51.36      5.51 o 
   4   1   1        7.31        9.45      5.06 o 
   5   1   1      567.32      547.03     13.14 o 
   6   1   1       85.78       68.61      7.87 o 
   7   1   1       80.48       88.67      8.90 o 
   8   1   1      110.10      124.47     13.37 o 
  -8   2   1      285.46      324.56     18.85 o 
  -7   2   1        6.38       10.03      7.79 o 
  -6   2   1     1313.69     1322.78     22.14 o 
  -5   2   1      301.93      316.00     10.69 o 
  -4   2   1      114.82      139.93      9.16 o 
  -3   2   1       43.92       88.23      4.24 o 
  -2   2   1      510.90      564.91      7.67 o 
  -1   2   1      274.93      310.65      5.36 o 
   0   2   1      147.34      190.35      3.09 o 
   1   2   1       32.56       52.75      2.49 o 
   2   2   1      374.30      406.99      7.91 o 
   3   2   1      219.05      212.38      6.14 o 
   4   2   1     1050.55     1046.67     17.86 o 
   5   2   1      310.28      315.19     10.67 o 
   6   2   1      121.47       92.95      9.75 o 
   7   2   1       63.52       78.83     11.07 o 
   8   2   1       35.41       35.91     10.47 o 
  -8   3   1      192.61      248.35     18.99 o 
  -7   3   1       25.88       30.99      8.96 o 
  -6   3   1        4.05       -7.00      7.15 o 
  -5   3   1      301.53      309.25     10.49 o 
  -4   3   1       91.82      138.26      5.71 o 
  -3   3   1      139.21      134.86      5.00 o 
  -2   3   1      224.97      187.94      5.41 o 
  -1   3   1     1925.33     1777.95     11.30 o 
   0   3   1    36573.63    37047.26    181.12 o 
   1   3   1      229.16      250.38      4.22 o 
   2   3   1      743.93      648.64     12.21 o 
   3   3   1      878.96      907.55     12.74 o 
   4   3   1       23.47       29.57      4.42 o 
   5   3   1       37.57       27.97      5.45 o 
   6   3   1        3.57        1.32      7.07 o 
   7   3   1       96.12      102.20     12.03 o 
   8   3   1       18.89       25.03     10.40 o 
  -8   4   1       70.70       62.21     12.64 o 
  -7   4   1       19.63       23.90      9.70 o 
  -6   4   1      561.49      542.50     19.72 o 
  -5   4   1      524.98      522.98     13.24 o 
  -4   4   1      840.31      809.00     11.68 o 
  -3   4   1      162.60      161.21      6.00 o 
  -2   4   1      214.37      212.96      5.53 o 
  -1   4   1     5989.40     5713.18     29.38 o 
   0   4   1      416.83      396.24      5.36 o 
   1   4   1      549.37      615.49     14.25 o 
   2   4   1       23.42       25.09      2.72 o 
   3   4   1      102.23      130.01      6.11 o 
   4   4   1      138.78      140.53      6.92 o 
   5   4   1      256.08      296.58     14.84 o 
   6   4   1       75.21       69.31     10.60 o 
   7   4   1        7.34       11.73      9.33 o 
   8   4   1       70.34       89.61     13.49 o 
  -8   5   1      215.67      247.88     18.79 o 
  -7   5   1      147.24      155.19     15.18 o 
  -6   5   1      165.39      171.84     13.94 o 
  -5   5   1      284.41      262.64     11.86 o 
  -4   5   1       34.84       39.77      3.78 o 
  -3   5   1       12.31        7.71      3.87 o 
  -2   5   1      325.36      332.92      7.66 o 
  -1   5   1      222.10      242.61      6.73 o 
   0   5   1     3367.25     2949.69     18.21 o 
   1   5   1     2406.84     2352.37     15.13 o 
   2   5   1      436.07      518.77      8.94 o 
   3   5   1      120.44      116.30      4.66 o 
   4   5   1       19.69       16.97      6.81 o 
   5   5   1      481.74      466.24     13.96 o 
   6   5   1      214.99      233.75     15.74 o 
   7   5   1       45.22       28.03      9.53 o 
   8   5   1       32.38       31.55     11.60 o 
  -7   6   1        5.12       -5.82      8.99 o 
  -6   6   1      740.13      774.03     25.13 o 
  -5   6   1      423.47      427.46     21.32 o 
  -4   6   1        5.87       12.46      5.79 o 
  -3   6   1      145.81      164.78      8.63 o 
  -2   6   1       38.63       37.12      6.01 o 
  -1   6   1     2759.54     2862.72     19.72 o 
   0   6   1      139.38      192.53      4.85 o 
   1   6   1     1125.13     1209.63     18.81 o 
   2   6   1       53.91       81.89      5.54 o 
   3   6   1      342.86      359.81     10.98 o 
   4   6   1       37.42       40.66      6.25 o 
   5   6   1       38.80       27.36      9.84 o 
   6   6   1       94.65       96.39     10.12 o 
   7   6   1        2.10      -11.06      9.09 o 
  -7   7   1      131.95      155.63     18.72 o 
  -6   7   1      771.39      822.11     31.03 o 
  -5   7   1      196.60      195.39     17.45 o 
  -4   7   1       51.12       44.08      7.97 o 
  -3   7   1      167.12      168.09     10.00 o 
  -2   7   1        5.14        3.61      5.79 o 
  -1   7   1     1100.49     1107.95     13.40 o 
   0   7   1      407.15      374.87      7.08 o 
   1   7   1      771.44      732.10      9.93 o 
   2   7   1       55.32       63.25      7.30 o 
   3   7   1       50.94       54.68      7.55 o 
   4   7   1      132.38      139.07      9.56 o 
   5   7   1       26.68       15.07     16.58 o 
   6   7   1       74.88       73.84     14.07 o 
   7   7   1       18.12       -0.11     10.94 o 
  -7   8   1       48.19       44.75     13.80 o 
  -6   8   1      575.68      535.93     26.47 o 
  -5   8   1       69.75       88.69     14.27 o 
  -4   8   1     3022.76     2923.47     37.62 o 
  -3   8   1      175.05      174.61     10.76 o 
  -2   8   1     1090.65     1062.30     20.31 o 
  -1   8   1      295.75      298.24      8.11 o 
   0   8   1        4.52        1.61      4.67 o 
   1   8   1      100.77      125.31      5.82 o 
   2   8   1      127.97      102.16      9.03 o 
   3   8   1       46.51       30.40      7.67 o 
   4   8   1     2134.68     2066.83     30.26 o 
   5   8   1       13.02       15.73      9.78 o 
   6   8   1      545.21      538.00     26.67 o 
   7   8   1       32.96       35.69     14.91 o 
  -6   9   1       42.21       40.55     13.42 o 
  -5   9   1       97.49       99.04     15.90 o 
  -4   9   1      455.10      447.74     15.54 o 
  -3   9   1      323.57      318.93     14.64 o 
  -2   9   1      138.52      112.04     10.70 o 
  -1   9   1      109.24      112.55      7.97 o 
   0   9   1       45.82       55.95      6.31 o 
   1   9   1       27.97       41.00      6.31 o 
   2   9   1      477.39      481.27     18.17 o 
   3   9   1      475.79      477.09     17.23 o 
   4   9   1      128.16      131.23     10.92 o 
   5   9   1      320.24      345.96     22.50 o 
   6   9   1       24.61       19.64     11.90 o 
  -5  10   1       66.56       80.34     17.06 o 
  -4  10   1      265.69      258.21     20.02 o 
  -3  10   1       10.10       14.77      7.94 o 
  -2  10   1       73.12       50.93      9.25 o 
  -1  10   1      434.56      430.94     11.41 o 
   0  10   1       12.40       18.31      5.93 o 
   1  10   1       91.76       60.22      6.57 o 
   2  10   1      246.38      226.65     13.23 o 
   3  10   1        4.88       17.06      7.63 o 
   4  10   1       77.66       62.48      9.32 o 
   5  10   1      133.18      164.47     18.08 o 
  -5  11   1      118.10      123.77     54.95 o 
  -4  11   1       35.80       24.10     23.94 o 
  -3  11   1       21.24       24.60     12.59 o 
  -2  11   1        5.41       18.90     13.57 o 
  -1  11   1        7.82        8.28      6.84 o 
   0  11   1      157.71      138.73     25.68 o 
   1  11   1       26.97       26.07      7.23 o 
   2  11   1        5.21       -2.84      8.62 o 
   3  11   1       47.86       59.85     14.78 o 
   4  11   1       34.16       31.59     31.47 o 
   5  11   1       27.83       36.01     12.16 o 
  -4  12   1        9.93       21.41     21.11 o 
  -3  12   1      152.76      161.49     20.89 o 
  -2  12   1       55.61       52.31     13.10 o 
  -1  12   1      161.37      172.22     46.49 o 
   0  12   1       84.47       51.54     17.17 o 
   1  12   1      152.36      128.24     46.55 o 
   2  12   1       32.87       30.35      8.39 o 
   3  12   1       35.68       48.57     15.04 o 
   4  12   1       17.16       62.23     16.28 o 
  -2  13   1       63.15       34.14     57.57 o 
  -1  13   1        3.68       24.36     14.66 o 
   0  13   1       10.76       42.39     16.05 o 
   1  13   1       38.80       27.57     31.81 o 
   2  13   1       34.84       11.74     20.22 o 
  -8   0   2      220.59      217.87     26.41 o 
  -6   0   2     1010.11     1064.87     33.75 o 
  -4   0   2     1665.05     1607.79     35.22 o 
  -2   0   2    20657.89    19948.81    230.42 o 
   2   0   2     5068.47     4949.78     64.98 o 
   4   0   2      450.72      506.08     19.11 o 
   6   0   2     1118.76     1085.33     28.31 o 
   8   0   2      983.36     1050.15     39.40 o 
  -8   1   2      358.29      346.79     18.67 o 
  -7   1   2       13.83        8.57      6.64 o 
  -6   1   2     1104.13     1108.77     22.92 o 
  -5   1   2       36.63       41.75      6.00 o 
  -4   1   2      809.71      798.81     13.93 o 
  -3   1   2       15.31       26.43      4.11 o 
  -2   1   2     3664.36     3598.71     26.47 o 
  -1   1   2      768.28      717.68     10.67 o 
   0   1   2      711.41      648.19      6.04 o 
   1   1   2     1174.22     1201.18     27.61 o 
   2   1   2      349.88      394.39     18.73 o 
   3   1   2        2.28       17.59      5.83 o 
   4   1   2     1002.59     1044.56     19.27 o 
   5   1   2      383.99      447.57     11.94 o 
   6   1   2      175.24      165.82      9.62 o 
   7   1   2        5.04        5.96      6.39 o 
   8   1   2      106.48      112.37     13.07 o 
  -8   2   2       73.68       65.68     12.71 o 
  -7   2   2       18.58       16.85      8.27 o 
  -6   2   2      119.04      124.11      8.93 o 
  -5   2   2     1144.75     1087.65     18.15 o 
  -4   2   2     1871.73     2013.12     23.36 o 
  -3   2   2       10.74        4.60      2.90 o 
  -2   2   2     2330.94     2246.90     20.51 o 
  -1   2   2     2981.61     2900.18     17.92 o 
   0   2   2     1052.83      588.27      5.33 o 
   1   2   2     5048.24     4797.08     37.54 o 
   2   2   2      691.54      692.17     10.28 o 
   3   2   2      116.02      127.77      7.16 o 
   4   2   2      230.88      278.81     10.56 o 
   5   2   2      114.48       92.48      8.11 o 
   6   2   2      561.44      549.92     14.70 o 
   7   2   2      117.86      119.90     10.45 o 
   8   2   2       92.28       65.83     11.66 o 
  -8   3   2       11.09       -0.33      9.60 o 
  -7   3   2      527.42      525.91     21.12 o 
  -6   3   2      517.14      515.46     18.93 o 
  -5   3   2       49.47       42.47      6.19 o 
  -4   3   2      516.62      573.93      9.97 o 
  -3   3   2       62.56       86.95      4.95 o 
  -2   3   2       53.58       52.75      4.03 o 
  -1   3   2      344.64      354.66      4.62 o 
   0   3   2     3582.16     3464.08     20.45 o 
   1   3   2      287.73      265.83      5.03 o 
   2   3   2       35.00       60.97      5.72 o 
   3   3   2        5.86       20.19      4.03 o 
   4   3   2       94.08      113.96      7.62 o 
   5   3   2      518.78      502.50     12.58 o 
   6   3   2      124.92      112.25      9.41 o 
   7   3   2       88.51      107.15     15.85 o 
   8   3   2       17.51       15.85     10.00 o 
  -8   4   2       20.10        3.28     14.08 o 
  -7   4   2       66.59       84.07     12.25 o 
  -6   4   2       57.51       65.40     10.56 o 
  -5   4   2       84.78       95.48      8.01 o 
  -4   4   2      548.20      493.56     10.42 o 
  -3   4   2     1115.27     1107.81     10.64 o 
  -2   4   2        0.27       11.31      2.99 o 
  -1   4   2     1178.29     1098.66      8.14 o 
   0   4   2     1081.10     1326.16      9.99 o 
   1   4   2      115.97      101.80      4.79 o 
   2   4   2        1.82       19.51      2.73 o 
   3   4   2      364.78      414.41      9.88 o 
   4   4   2       78.51       92.81      6.93 o 
   5   4   2       27.13       35.42      6.73 o 
   6   4   2      400.60      375.64     16.90 o 
   7   4   2       12.46        5.74      8.13 o 
   8   4   2        2.03        6.23      9.00 o 
  -8   5   2       59.73       65.29     19.45 o 
  -7   5   2      119.95       93.73     13.59 o 
  -6   5   2       88.11       98.03     11.77 o 
  -5   5   2      308.97      330.34     13.18 o 
  -4   5   2       66.98       63.33      5.00 o 
  -3   5   2      103.24       97.25      4.78 o 
  -2   5   2      400.22      399.34      8.21 o 
  -1   5   2      873.16      895.59      8.58 o 
   0   5   2     4104.10     4357.50     24.68 o 
   1   5   2     2427.21     2429.59     14.76 o 
   2   5   2      301.93      259.48      6.19 o 
   3   5   2      819.79      739.88     10.22 o 
   4   5   2      509.05      508.65     22.91 o 
   5   5   2       48.29       54.42      7.43 o 
   6   5   2      114.54      108.75     11.95 o 
   7   5   2       93.57       93.67     12.78 o 
   8   5   2      116.90      115.93     14.76 o 
  -7   6   2       76.86       82.96     18.94 o 
  -6   6   2      322.68      367.37     19.04 o 
  -5   6   2      181.22      197.86     14.15 o 
  -4   6   2      138.63      141.41      8.65 o 
  -3   6   2      192.30      179.89      9.25 o 
  -2   6   2       77.16      102.56      7.43 o 
  -1   6   2     1455.32     1452.42     13.57 o 
   0   6   2     4475.02     4154.86     23.82 o 
   1   6   2     1474.49     1500.69     13.22 o 
   2   6   2       46.86       44.59      5.00 o 
   3   6   2      469.11      531.23     19.24 o 
   4   6   2       87.23       92.68      7.28 o 
   5   6   2      209.16      193.69     16.44 o 
   6   6   2      104.13      121.84     15.13 o 
   7   6   2       92.91      100.64     16.14 o 
  -7   7   2       60.39       74.52     15.62 o 
  -6   7   2      586.24      581.24     31.57 o 
  -5   7   2      168.40      169.02     16.23 o 
  -4   7   2        1.72       20.30      7.03 o 
  -3   7   2      879.04      890.39     18.49 o 
  -2   7   2      196.66      219.48      8.01 o 
  -1   7   2      757.27      769.72     10.28 o 
   0   7   2      137.24      139.71      5.09 o 
   1   7   2      324.49      375.06      9.65 o 
   2   7   2       18.03       17.70      5.43 o 
   3   7   2      969.64      919.50     18.20 o 
   4   7   2       18.73       23.24      9.42 o 
   5   7   2      455.84      457.85     21.96 o 
   6   7   2      308.46      334.80     21.47 o 
   7   7   2       29.78       20.64     11.39 o 
  -7   8   2       98.79       92.21     25.15 o 
  -6   8   2        5.68        9.40     13.48 o 
  -5   8   2       49.24       46.02     12.17 o 
  -4   8   2       56.29       94.70      9.41 o 
  -3   8   2      107.40       79.33      9.73 o 
  -2   8   2       54.16       64.70      6.86 o 
  -1   8   2       41.20       48.61      4.77 o 
   0   8   2      618.56      557.15     10.92 o 
   1   8   2      267.63      272.28      8.78 o 
   2   8   2      138.54      134.50     11.41 o 
   3   8   2       13.56       20.32      8.69 o 
   4   8   2      345.23      363.04     13.99 o 
   5   8   2      438.56      466.77     23.22 o 
   6   8   2        3.53       14.69     14.70 o 
   7   8   2       54.56       45.00     13.31 o 
  -6   9   2      280.77      323.63     27.72 o 
  -5   9   2       42.32       57.43     15.24 o 
  -4   9   2       69.82       63.62      9.72 o 
  -3   9   2      665.72      644.25     28.37 o 
  -2   9   2       82.61       74.28      9.91 o 
  -1   9   2      328.92      300.88     10.33 o 
   0   9   2      915.29      904.21     14.42 o 
   1   9   2       30.43        7.03      5.46 o 
   2   9   2      687.14      671.30     19.91 o 
   3   9   2     1470.76     1376.97     24.79 o 
   4   9   2      485.83      483.93     15.76 o 
   5   9   2      107.13      142.91     16.70 o 
   6   9   2       27.54       26.05     12.02 o 
  -5  10   2       12.99       28.57     13.64 o 
  -4  10   2        3.49       11.04      9.21 o 
  -3  10   2      192.37      181.10     15.21 o 
  -2  10   2      141.18      152.31     12.20 o 
  -1  10   2      374.19      330.81     11.30 o 
   0  10   2       89.34       96.16      7.59 o 
   1  10   2       36.36       19.75      5.66 o 
   2  10   2      101.01      103.72     12.85 o 
   3  10   2       38.92       30.42      8.01 o 
   4  10   2       26.84       40.94     10.61 o 
   5  10   2      126.21      109.99     16.06 o 
  -5  11   2       19.77       17.05     16.53 o 
  -4  11   2        4.94        3.59     11.07 o 
  -3  11   2        7.69        6.32     10.94 o 
  -2  11   2      120.31      110.05     17.69 o 
  -1  11   2       95.98       91.28     14.89 o 
   0  11   2       26.45       19.50     20.94 o 
   1  11   2       75.04      104.84      8.89 o 
   2  11   2      224.25      232.81     26.66 o 
   3  11   2       30.97       33.34     11.81 o 
   4  11   2        7.59       16.72     10.69 o 
   5  11   2      195.07      223.30     31.25 o 
  -3  12   2       72.11       71.21     16.88 o 
  -2  12   2       66.27       80.51     22.00 o 
  -1  12   2      172.60      165.00     21.92 o 
   0  12   2       50.63       66.47     16.98 o 
   1  12   2       30.24       14.53     14.43 o 
   2  12   2       20.87       20.93     13.89 o 
   3  12   2       42.35       60.07     15.92 o 
  -2  13   2        8.98       25.50     28.62 o 
  -1  13   2        4.29       34.65     15.09 o 
   0  13   2      295.31      302.54     33.50 o 
   1  13   2        6.24       -1.81     56.06 o 
   2  13   2       71.32       96.85     19.84 o 
  -7   0   3      640.09      635.94     30.52 o 
  -5   0   3      621.79      641.32     24.24 o 
  -3   0   3     1279.19     1398.63     29.31 o 
  -1   0   3     4851.06     6065.20    108.84 o 
   1   0   3    13137.22    12375.74    140.96 o 
   3   0   3      187.56      229.46     12.07 o 
   5   0   3      831.68      835.19     27.75 o 
   7   0   3       68.50       79.63     12.33 o 
  -8   1   3       36.37       17.93     15.81 o 
  -7   1   3      460.18      497.15     16.88 o 
  -6   1   3       85.12       91.44      8.59 o 
  -5   1   3     1037.74     1015.17     17.77 o 
  -4   1   3        5.83       11.39      5.87 o 
  -3   1   3      410.43      422.85      9.15 o 
  -2   1   3     1311.72     1338.13     14.30 o 
  -1   1   3    26517.76    25594.29    147.90 o 
   0   1   3      228.54      351.97      3.53 o 
   1   1   3    26404.04    25400.90    292.58 o 
   2   1   3      801.55      832.11     11.25 o 
   3   1   3      903.55      952.63     50.87 o 
   4   1   3       62.68       56.75      6.48 o 
   5   1   3      120.59      107.92      9.12 o 
   6   1   3      138.15      130.58      9.12 o 
   7   1   3       44.60       43.24      7.41 o 
   8   1   3      260.67      284.75     17.27 o 
  -8   2   3      214.91      243.42     19.43 o 
  -7   2   3      163.04      157.46     13.60 o 
  -6   2   3      230.21      239.19     12.25 o 
  -5   2   3     1199.20     1139.96     18.74 o 
  -4   2   3      682.57      676.50     15.26 o 
  -3   2   3      750.64      671.77     10.83 o 
  -2   2   3      995.24      976.48     13.66 o 
  -1   2   3     1358.03     1435.93     10.76 o 
   0   2   3      971.58      984.07      7.04 o 
   1   2   3     8485.00     8103.57     72.87 o 
   2   2   3      462.55      473.31     13.19 o 
   3   2   3      110.02      104.90      6.78 o 
   4   2   3     1950.06     2102.17     29.37 o 
   5   2   3      342.81      386.33     12.89 o 
   6   2   3       32.36       27.81      6.68 o 
   7   2   3       68.51       55.42      8.08 o 
   8   2   3       58.91       58.48     11.32 o 
  -8   3   3       19.70       12.51     10.20 o 
  -7   3   3       18.08       17.51      9.29 o 
  -6   3   3       77.26       71.32     10.50 o 
  -5   3   3      108.94      114.91      8.60 o 
  -4   3   3     1396.00     1499.52     27.44 o 
  -3   3   3     1202.39     1256.24     15.64 o 
  -2   3   3      396.33      385.07      5.96 o 
  -1   3   3      232.59      225.80      5.99 o 
   0   3   3    12105.40    12086.65     61.75 o 
   1   3   3     2327.55     2107.32     14.11 o 
   2   3   3     1906.18     1914.09     27.03 o 
   3   3   3      131.97      159.53      8.33 o 
   4   3   3     4012.63     4142.53     43.07 o 
   5   3   3      203.46      244.02     11.39 o 
   6   3   3      195.52      194.48     10.27 o 
   7   3   3       99.90      119.70     12.57 o 
   8   3   3       10.98        9.08      9.19 o 
  -8   4   3      232.93      234.96     20.18 o 
  -7   4   3      523.42      493.55     20.60 o 
  -6   4   3     1788.33     1761.12     35.02 o 
  -5   4   3      193.34      214.34     12.75 o 
  -4   4   3      298.56      245.67      8.30 o 
  -3   4   3      506.82      541.65      7.18 o 
  -2   4   3      125.81      128.96      4.69 o 
  -1   4   3      462.92      455.18      5.79 o 
   0   4   3      172.52      191.40      4.65 o 
   1   4   3      175.72      182.76      5.09 o 
   2   4   3      112.16      117.83      4.09 o 
   3   4   3     1506.83     1471.18     19.22 o 
   4   4   3      303.66      342.14      9.67 o 
   5   4   3       45.93       35.53      8.27 o 
   6   4   3      169.09      162.62     14.99 o 
   7   4   3       85.99       98.45     12.15 o 
   8   4   3      122.25      125.98     14.56 o 
  -8   5   3       24.48        2.02     10.60 o 
  -7   5   3       27.34       45.32     11.22 o 
  -6   5   3       73.74       85.86     11.55 o 
  -5   5   3      275.71      284.04     15.89 o 
  -4   5   3       57.63       84.26      4.46 o 
  -3   5   3      105.76       95.10      4.65 o 
  -2   5   3     1650.24     1663.37     18.36 o 
  -1   5   3     3475.03     3432.22     20.09 o 
   0   5   3     2796.16     2782.33     17.63 o 
   1   5   3     3299.37     3259.71     19.32 o 
   2   5   3      182.71      183.28      7.92 o 
   3   5   3       14.97       11.70      2.76 o 
   4   5   3       64.52      101.22     18.84 o 
   5   5   3       71.06       83.82      8.69 o 
   6   5   3       10.53       13.27      8.37 o 
   7   5   3       59.17       58.68     11.39 o 
   8   5   3       29.19       50.29     12.08 o 
  -7   6   3       11.33       21.34     11.03 o 
  -6   6   3      981.30      958.13     27.98 o 
  -5   6   3      349.86      372.25     17.38 o 
  -4   6   3       10.82       16.03      6.45 o 
  -3   6   3        8.54       17.56      6.07 o 
  -2   6   3      563.31      528.04     14.12 o 
  -1   6   3      174.58      162.90      4.85 o 
   0   6   3     2023.06     1987.29     14.80 o 
   1   6   3       16.67       28.46      3.10 o 
   2   6   3      187.63      180.79      7.43 o 
   3   6   3       82.44       93.14      7.33 o 
   4   6   3        2.17        2.98      5.30 o 
   5   6   3       35.18       18.72      9.58 o 
   6   6   3       92.86       73.53     16.52 o 
   7   6   3       38.82       38.00     12.75 o 
  -7   7   3       13.59       18.69     14.48 o 
  -6   7   3       61.70       84.47     14.77 o 
  -5   7   3      429.49      421.66     22.34 o 
  -4   7   3       95.62       92.50      9.54 o 
  -3   7   3      602.61      625.90     17.06 o 
  -2   7   3      464.05      477.44      9.35 o 
  -1   7   3       27.44       31.67      3.99 o 
   0   7   3      350.52      383.34      7.25 o 
   1   7   3       41.34       47.38      4.00 o 
   2   7   3       94.19       95.34      6.91 o 
   3   7   3      219.87      289.28     13.24 o 
   4   7   3      317.08      331.43     14.89 o 
   5   7   3       54.68       86.22     17.09 o 
   6   7   3       50.79       80.20     14.04 o 
   7   7   3       20.03       20.95     10.79 o 
  -7   8   3       54.76       69.74     18.22 o 
  -6   8   3      105.03      141.70     20.29 o 
  -5   8   3       52.69       54.12     13.88 o 
  -4   8   3       52.85       62.14      8.86 o 
  -3   8   3       90.87       62.86      9.36 o 
  -2   8   3       62.76       72.92      6.99 o 
  -1   8   3      151.81      169.39      7.19 o 
   0   8   3      621.22      564.72     10.68 o 
   1   8   3      136.33      136.74      5.41 o 
   2   8   3       70.61       70.82      8.53 o 
   3   8   3      742.58      654.58     17.75 o 
   4   8   3      390.06      387.56     16.54 o 
   5   8   3      541.66      603.66     39.63 o 
   6   8   3       11.38       11.20     10.98 o 
   7   8   3       30.24       35.18     13.10 o 
  -6   9   3      246.94      288.45     27.20 o 
  -5   9   3      140.73      168.08     36.02 o 
  -4   9   3      135.38      137.73     11.79 o 
  -3   9   3      163.47      189.52     12.42 o 
  -2   9   3      150.73      139.76      8.65 o 
  -1   9   3       44.88       27.19      6.96 o 
   0   9   3      497.85      475.65     11.21 o 
   1   9   3      295.81      275.11      9.39 o 
   2   9   3     1186.19     1096.31     22.02 o 
   3   9   3       21.51       35.68      8.09 o 
   4   9   3       17.78       22.97      9.11 o 
   5   9   3       24.97       45.18     11.65 o 
   6   9   3       88.82       55.37     26.07 o 
  -5  10   3       92.38      111.77     19.07 o 
  -4  10   3       18.83       34.87     14.17 o 
  -3  10   3      154.88      153.84     14.44 o 
  -2  10   3       62.64       54.85     10.75 o 
  -1  10   3       78.30       69.38      6.72 o 
   0  10   3      810.77      747.09     14.74 o 
   1  10   3      247.60      246.21      9.68 o 
   2  10   3       59.63       57.43      8.63 o 
   3  10   3       20.00       14.47      7.40 o 
   4  10   3       55.90       73.16      9.47 o 
   5  10   3       15.22       28.03     11.60 o 
  -5  11   3       14.48       36.41     13.92 o 
  -4  11   3       45.08       36.52     25.11 o 
  -3  11   3      129.99       95.87     17.42 o 
  -2  11   3       20.53       42.93     14.26 o 
  -1  11   3       71.14       92.21      9.21 o 
   0  11   3       61.28       86.16     17.15 o 
   1  11   3       34.83       37.59      7.47 o 
   2  11   3       58.08       62.08     12.57 o 
   3  11   3       34.31       50.99     12.17 o 
   4  11   3       75.37       56.22     14.02 o 
   5  11   3       97.13      106.65     16.36 o 
  -3  12   3       12.65       17.96     23.83 o 
  -2  12   3       88.49      101.41     29.37 o 
  -1  12   3       58.87       29.26     19.59 o 
   0  12   3       19.81       10.94     14.01 o 
   1  12   3       18.20       21.76     14.46 o 
   2  12   3      103.90       99.69     19.02 o 
   3  12   3        7.21       11.83     11.24 o 
  -2  13   3       26.16       21.90     46.49 o 
  -1  13   3      153.67      163.66     23.20 o 
   0  13   3      115.11      171.21     22.82 o 
   1  13   3       15.76       14.17     13.31 o 
   2  13   3       55.73       71.22     17.92 o 
  -8   0   4      163.70      131.39     31.59 o 
  -6   0   4     1293.81     1389.14     39.76 o 
  -4   0   4      185.66      219.97     22.74 o 
   0   0   4     4036.03     3737.05     28.73 o 
   2   0   4    26439.79    25049.87    428.12 o 
   4   0   4      902.58      852.54     36.99 o 
   6   0   4      119.79      128.90     17.09 o 
   8   0   4      235.12      266.72     19.23 o 
  -8   1   4      364.42      366.96     22.12 o 
  -7   1   4      838.37      816.62     23.25 o 
  -6   1   4      618.37      576.71     16.84 o 
  -5   1   4      162.06      161.62      9.52 o 
  -4   1   4       56.47       73.98      6.34 o 
  -3   1   4      508.32      486.65     10.95 o 
  -2   1   4    14424.22    14221.80    104.62 o 
  -1   1   4      907.47      720.64      7.45 o 
   0   1   4       10.58        7.18      1.88 o 
   1   1   4     3639.49     3279.35     35.91 o 
   2   1   4     4930.52     4845.79     70.68 o 
   3   1   4      462.77      601.39     14.45 o 
   4   1   4      555.26      586.57     16.45 o 
   5   1   4       91.20       99.67     10.04 o 
   6   1   4      138.68      126.68      9.84 o 
   7   1   4       82.37       70.99      8.27 o 
   8   1   4      164.88      171.00     12.91 o 
  -8   2   4       23.86       14.30     10.48 o 
  -7   2   4       97.31       94.89     13.29 o 
  -6   2   4     1073.02     1002.44     21.63 o 
  -5   2   4      596.60      586.52     15.34 o 
  -4   2   4       90.91       79.01      6.52 o 
  -3   2   4      661.79      644.47     14.67 o 
  -2   2   4     1640.26     1608.14     13.28 o 
  -1   2   4      895.07      794.75      6.31 o 
   0   2   4      117.48      111.56      2.87 o 
   1   2   4      550.17      535.82     11.27 o 
   2   2   4     1709.75     1720.20     24.72 o 
   3   2   4       60.79       75.89      4.60 o 
   4   2   4       94.96      113.99      8.05 o 
   5   2   4       60.91       46.39      7.71 o 
   6   2   4      207.28      225.37     17.87 o 
   7   2   4        9.07       10.29      6.37 o 
   8   2   4      109.47      137.86     13.87 o 
  -8   3   4        4.39       -3.73      9.49 o 
  -7   3   4      555.11      596.36     24.76 o 
  -6   3   4      107.01      105.16     11.59 o 
  -5   3   4      524.54      518.71     15.32 o 
  -4   3   4      165.45      195.62      7.71 o 
  -3   3   4      639.12      742.32     40.29 o 
  -2   3   4     1445.58     1427.97     14.78 o 
  -1   3   4      120.71      151.04      3.91 o 
   0   3   4      713.38      737.35      6.85 o 
   1   3   4     1034.57      896.49      7.96 o 
   2   3   4      153.23      146.44     18.18 o 
   3   3   4     4486.47     4516.82     40.21 o 
   4   3   4      761.08      749.14     17.00 o 
   5   3   4       51.75       49.34      7.37 o 
   6   3   4       10.38       16.02      7.13 o 
   7   3   4       55.75       50.03     10.31 o 
   8   3   4        9.20       10.11      9.66 o 
  -8   4   4       43.78       34.19     12.09 o 
  -7   4   4       80.88       75.13     13.54 o 
  -6   4   4       54.07       48.77     10.51 o 
  -5   4   4      393.57      355.06     12.74 o 
  -4   4   4     1129.95     1095.59     13.33 o 
  -3   4   4       56.69       64.74      3.67 o 
  -2   4   4      207.96      203.59      5.92 o 
  -1   4   4     1184.38     1159.10      9.17 o 
   0   4   4     1419.28     1272.38     10.69 o 
   1   4   4      172.60      178.79      4.04 o 
   2   4   4      456.95      435.68      6.84 o 
   3   4   4      526.01      611.44     13.05 o 
   4   4   4      300.75      287.53     12.04 o 
   5   4   4      214.39      214.99     11.76 o 
   6   4   4      270.00      283.19     15.31 o 
   7   4   4      116.16      113.23     12.67 o 
   8   4   4       37.14       39.11     14.53 o 
  -8   5   4       19.63       13.71     11.59 o 
  -7   5   4       13.06        3.41      9.79 o 
  -6   5   4       12.56        5.93      8.09 o 
  -5   5   4      289.69      302.83     15.94 o 
  -4   5   4       20.46       18.48      4.03 o 
  -3   5   4      277.15      275.94      7.41 o 
  -2   5   4     1290.03     1289.45     15.96 o 
  -1   5   4      996.46     1048.23      9.12 o 
   0   5   4     1867.82     1890.08     15.75 o 
   1   5   4      867.81      874.98      9.27 o 
   2   5   4     1227.15     1247.10     14.12 o 
   3   5   4      152.97      156.10      5.15 o 
   4   5   4      115.12      143.97      9.70 o 
   5   5   4      270.63      277.00     14.91 o 
   6   5   4        1.75        5.16      8.78 o 
   7   5   4        4.80        1.83      9.48 o 
   8   5   4       66.85       71.86     12.81 o 
  -7   6   4      109.74       97.72     15.27 o 
  -6   6   4       24.01       23.01     10.06 o 
  -5   6   4       41.45       34.87     11.89 o 
  -4   6   4       86.83       78.86      8.38 o 
  -3   6   4        6.15        1.61      5.74 o 
  -2   6   4      160.02      165.23      6.93 o 
  -1   6   4       69.28       75.15      3.85 o 
   0   6   4     1947.18     1858.64     16.55 o 
   1   6   4      743.15      730.13      9.03 o 
   2   6   4      356.88      378.25      9.70 o 
   3   6   4       55.98       65.24      5.90 o 
   4   6   4        9.26        4.35      6.03 o 
   5   6   4       65.09       76.91     13.16 o 
   6   6   4      257.15      248.38     18.33 o 
   7   6   4      207.56      221.42     19.54 o 
  -7   7   4        5.10        3.16     11.80 o 
  -6   7   4      379.84      424.69     28.90 o 
  -5   7   4     1416.19     1390.39     45.60 o 
  -4   7   4       23.36       33.11      8.14 o 
  -3   7   4      697.48      651.19     23.84 o 
  -2   7   4      264.85      294.72      7.72 o 
  -1   7   4      703.90      672.36      9.19 o 
   0   7   4       50.81       94.80      4.68 o 
   1   7   4      125.24      126.48      5.08 o 
   2   7   4       25.84       31.52      5.93 o 
   3   7   4     1187.76     1135.25     19.88 o 
   4   7   4       97.66      123.76     13.52 o 
   5   7   4      456.38      441.54     20.84 o 
   6   7   4      180.45      236.56     19.22 o 
   7   7   4       15.38       34.20     12.52 o 
  -6   8   4       52.84       47.56     14.87 o 
  -5   8   4       67.79       64.80     15.42 o 
  -4   8   4      323.23      326.03     14.71 o 
  -3   8   4       21.44       -0.10     10.44 o 
  -2   8   4      124.28      116.33      7.91 o 
  -1   8   4       77.27       68.09      5.38 o 
   0   8   4      461.57      470.74      9.72 o 
   1   8   4      834.78      821.89     10.53 o 
   2   8   4      599.41      550.45     16.84 o 
   3   8   4      149.18      140.84     10.12 o 
   4   8   4      277.93      298.72     19.92 o 
   5   8   4      668.97      678.02     27.02 o 
   6   8   4        6.32       10.35      9.83 o 
  -6   9   4        1.79       17.89     21.44 o 
  -5   9   4      259.13      240.20     77.25 o 
  -4   9   4       96.43      106.30     10.93 o 
  -3   9   4     1532.54     1437.09     34.01 o 
  -2   9   4       44.27       62.56      7.81 o 
  -1   9   4       86.22       79.34      7.45 o 
   0   9   4      955.06      932.65     13.91 o 
   1   9   4      772.25      760.31     15.32 o 
   2   9   4      182.01      198.93     11.53 o 
   3   9   4      207.47      180.93     11.26 o 
   4   9   4        8.99       -3.95      7.26 o 
   5   9   4     1349.12     1343.11     38.15 o 
   6   9   4       18.14       30.07     11.89 o 
  -5  10   4       58.34       70.99     18.96 o 
  -4  10   4        3.94       -0.81     11.01 o 
  -3  10   4       95.62      106.07     18.61 o 
  -2  10   4       81.57       88.67     16.14 o 
  -1  10   4      279.22      237.45     10.72 o 
   0  10   4       68.58       86.28      7.49 o 
   1  10   4      188.69      208.02      8.38 o 
   2  10   4      122.88      126.49      9.44 o 
   3  10   4        9.51        7.57      7.22 o 
   4  10   4       40.78       42.53      8.54 o 
   5  10   4       64.85       56.96     13.19 o 
  -4  11   4      121.05      110.58     23.56 o 
  -3  11   4       69.93       75.54     37.49 o 
  -2  11   4      249.37      290.83     47.81 o 
  -1  11   4      155.34      168.70     10.64 o 
   0  11   4      667.14      590.53     32.29 o 
   1  11   4      151.27      113.99     10.96 o 
   2  11   4      169.58      160.40     14.03 o 
   3  11   4      293.57      345.25     22.53 o 
   4  11   4       39.53       33.06     30.04 o 
  -3  12   4       52.05       55.79     33.04 o 
  -2  12   4        0.06       23.81     13.12 o 
  -1  12   4        3.07       20.67     14.60 o 
   0  12   4      113.47      137.10     19.83 o 
   1  12   4       15.29       24.90     14.35 o 
   2  12   4        0.25       21.73     10.88 o 
   3  12   4       34.90       30.86     11.54 o 
  -2  13   4        0.44        6.26     13.81 o 
  -1  13   4      105.92      206.48     24.63 o 
   0  13   4       90.32       95.74     20.41 o 
   1  13   4       47.49       66.86     17.36 o 
   2  13   4        0.05        5.93     12.91 o 
  -7   0   5      760.68      882.27     34.48 o 
  -5   0   5       21.34       27.30      9.71 o 
  -3   0   5      405.80      464.33     17.16 o 
  -1   0   5    28352.83    29032.71    191.51 o 
   3   0   5      126.66      135.81      9.95 o 
   5   0   5      124.82      118.01     13.70 o 
   7   0   5      615.90      633.13     24.05 o 
  -8   1   5        0.83      -10.38      8.84 o 
  -7   1   5      383.21      391.97     17.16 o 
  -6   1   5      141.63      148.29     12.80 o 
  -5   1   5      575.17      543.09     16.39 o 
  -4   1   5       49.64       44.31      6.28 o 
  -3   1   5     3225.68     3047.06     35.72 o 
  -2   1   5     1351.74     1257.19     18.36 o 
  -1   1   5     3718.51     3892.05     24.97 o 
   0   1   5       38.98      104.09      3.00 o 
   1   1   5    20170.24    19720.51    183.05 o 
   2   1   5      585.14      622.66     10.93 o 
   3   1   5      878.25      951.29     26.16 o 
   4   1   5       28.88       38.19      6.97 o 
   5   1   5      454.83      457.57     24.54 o 
   6   1   5       81.73       75.09     10.95 o 
   7   1   5       88.16       80.33      8.58 o 
   8   1   5        0.86        6.62      7.00 o 
  -8   2   5       13.97       26.10     11.03 o 
  -7   2   5      270.28      258.61     20.22 o 
  -6   2   5     1314.11     1286.25     30.26 o 
  -5   2   5        9.81        8.53      5.86 o 
  -4   2   5      291.26      277.11     10.89 o 
  -3   2   5      375.10      382.78      9.53 o 
  -2   2   5      347.23      384.37     10.23 o 
  -1   2   5     1404.28     1521.20      9.94 o 
   0   2   5      465.99      398.76      5.08 o 
   1   2   5      274.95      298.93      5.41 o 
   2   2   5     3575.22     3523.06     87.37 o 
   3   2   5     1615.98     1788.92     19.62 o 
   4   2   5       89.91       64.41      6.92 o 
   5   2   5        1.21       -1.67      6.13 o 
   6   2   5      422.65      425.75     14.78 o 
   7   2   5       44.94       47.19      7.71 o 
   8   2   5       52.26       46.89     10.55 o 
  -8   3   5       12.25       30.91     11.62 o 
  -7   3   5        8.85       13.77      9.35 o 
  -6   3   5     1862.16     1943.75     41.83 o 
  -5   3   5       68.27       65.79      7.86 o 
  -4   3   5      120.56      128.96      7.30 o 
  -3   3   5      984.28     1116.24      9.76 o 
  -2   3   5     4647.31     4657.83     30.84 o 
  -1   3   5     1126.99     1042.86      7.99 o 
   0   3   5       64.32       98.07      3.06 o 
   1   3   5      241.32      241.96      5.55 o 
   2   3   5      425.27      535.79     23.16 o 
   3   3   5      230.25      295.01     11.80 o 
   4   3   5      469.08      495.46     14.10 o 
   5   3   5      654.51      668.52     18.10 o 
   6   3   5      173.10      164.05     14.64 o 
   7   3   5       31.25       43.65     10.56 o 
   8   3   5        1.54        3.38      9.45 o 
  -8   4   5        3.65       -5.15     13.66 o 
  -7   4   5        4.19        6.83      9.16 o 
  -6   4   5     1083.15     1115.48     31.87 o 
  -5   4   5        6.08        7.96      6.34 o 
  -4   4   5       70.70       87.81      3.71 o 
  -3   4   5      334.00      288.87      6.33 o 
  -2   4   5      120.54      101.56      4.82 o 
  -1   4   5     1397.16     1454.40     10.78 o 
   0   4   5     1249.59     1161.03      9.89 o 
   1   4   5     1996.43     1970.99     12.84 o 
   2   4   5     1206.08     1133.65     11.64 o 
   3   4   5       33.07       52.33      7.24 o 
   4   4   5      767.36      780.31     26.70 o 
   5   4   5       33.55       23.03      6.92 o 
   6   4   5      270.38      279.29     15.17 o 
   7   4   5       12.21       15.21      8.67 o 
   8   4   5        9.69        1.50     18.26 o 
  -8   5   5       13.41       17.73     12.31 o 
  -7   5   5       49.54       20.75     10.18 o 
  -6   5   5      977.06      932.92     30.45 o 
  -5   5   5       71.87       79.21     12.06 o 
  -4   5   5      125.69      141.44      7.86 o 
  -3   5   5       13.24       18.54      6.74 o 
  -2   5   5      610.83      661.21     10.68 o 
  -1   5   5      637.34      610.09      7.41 o 
   0   5   5      254.28      301.96      5.91 o 
   1   5   5       76.65       74.46      3.63 o 
   2   5   5      236.11      275.29      6.87 o 
   3   5   5      138.33      121.75      6.50 o 
   4   5   5      206.02      251.72     10.48 o 
   5   5   5       28.52       27.99      7.06 o 
   6   5   5      150.20      172.39     19.52 o 
   7   5   5      481.96      470.07     23.71 o 
   8   5   5        1.76       13.01     16.18 o 
  -7   6   5      677.58      664.05     28.69 o 
  -6   6   5       14.22       33.59     11.26 o 
  -5   6   5       65.17       69.45     11.96 o 
  -4   6   5       71.48       47.70      7.08 o 
  -3   6   5      330.70      325.89     12.64 o 
  -2   6   5       16.93       26.57      4.21 o 
  -1   6   5       10.35        7.09      2.91 o 
   0   6   5     3228.19     3375.99     22.20 o 
   1   6   5      109.69       85.35      4.10 o 
   2   6   5       23.57       32.81      5.59 o 
   3   6   5      116.43      125.21      7.06 o 
   4   6   5      752.58      670.96     32.40 o 
   5   6   5       11.90       16.67      8.92 o 
   6   6   5       26.18       28.54     10.13 o 
   7   6   5       63.94       54.74     12.81 o 
  -7   7   5       16.40       31.01     12.50 o 
  -6   7   5     1181.81     1175.93     74.33 o 
  -5   7   5      468.33      546.28     29.41 o 
  -4   7   5      847.78      803.47     19.95 o 
  -3   7   5      249.93      273.63     13.19 o 
  -2   7   5      964.61      947.55     10.66 o 
  -1   7   5      391.20      344.48      7.12 o 
   0   7   5      140.00      153.96      5.93 o 
   1   7   5      200.79      186.13      5.79 o 
   2   7   5     1294.96     1252.61     18.42 o 
   3   7   5      156.64      160.50     12.25 o 
   4   7   5      172.04      175.97     14.88 o 
   5   7   5       47.72       35.34     10.57 o 
   6   7   5      169.01      152.45     16.78 o 
   7   7   5        6.02       11.84     25.01 o 
  -6   8   5       14.57       11.53     12.71 o 
  -5   8   5      320.66      298.66     24.48 o 
  -4   8   5      329.10      302.88     14.66 o 
  -3   8   5      119.28      122.45     10.89 o 
  -2   8   5       59.59       54.29      5.68 o 
  -1   8   5      366.39      337.22      9.77 o 
   0   8   5       39.83       33.77      5.15 o 
   1   8   5      561.59      562.23      8.98 o 
   2   8   5      118.35      121.00      9.42 o 
   3   8   5      752.34      736.06     17.40 o 
   4   8   5      856.20      822.94     21.71 o 
   5   8   5       35.57       34.50     11.32 o 
   6   8   5       51.28       87.20     14.56 o 
  -6   9   5       95.89      118.00     19.90 o 
  -5   9   5       59.33       63.65     16.51 o 
  -4   9   5       21.94       22.11      8.55 o 
  -3   9   5       45.58       43.69     10.86 o 
  -2   9   5     1651.63     1516.55     31.68 o 
  -1   9   5       14.46        6.03      6.20 o 
   0   9   5     1693.37     1569.48     22.03 o 
   1   9   5      143.39      150.01      7.24 o 
   2   9   5      211.53      198.67     11.39 o 
   3   9   5      201.42      174.25     10.82 o 
   4   9   5       13.51        4.60      7.99 o 
   5   9   5      154.72      201.22     18.47 o 
   6   9   5        8.76        2.79     10.04 o 
  -5  10   5       70.86       91.77     18.45 o 
  -4  10   5       17.82       31.47     13.30 o 
  -3  10   5       14.17        2.30     11.55 o 
  -2  10   5       20.35       24.21     13.87 o 
  -1  10   5       20.65       12.17      4.79 o 
   0  10   5      302.78      266.62     10.07 o 
   1  10   5      129.91      115.33      7.04 o 
   2  10   5        9.16       13.20      6.68 o 
   3  10   5      104.14      107.04     15.45 o 
   4  10   5       50.76       64.03      9.33 o 
   5  10   5      148.82      193.44     18.60 o 
  -4  11   5       20.40       31.30     26.77 o 
  -3  11   5       34.92       22.93     12.85 o 
  -2  11   5      124.04      133.02     19.01 o 
  -1  11   5       27.89       29.77      7.50 o 
   0  11   5      387.81      382.42     26.54 o 
   1  11   5      264.57      276.34     14.90 o 
   2  11   5      106.47       87.97     15.43 o 
   3  11   5       80.26       78.25     13.54 o 
   4  11   5        1.99        3.70      9.74 o 
  -3  12   5        4.41       20.58     13.17 o 
  -2  12   5       19.83       16.93     13.07 o 
  -1  12   5       99.87       92.22     14.74 o 
   0  12   5      130.52      117.75     19.40 o 
   1  12   5       14.31        9.37     14.48 o 
   2  12   5        8.08       31.75     10.07 o 
   3  12   5       18.78       12.89      9.98 o 
  -1  13   5       30.71        2.15     14.64 o 
   0  13   5      175.84      213.54     24.22 o 
   1  13   5       20.56       20.94     14.90 o 
  -8   0   6      357.10      408.24     26.86 o 
  -6   0   6       35.21       61.78     13.17 o 
  -4   0   6      138.53      214.86     16.87 o 
  -2   0   6     3669.97     3682.65     34.46 o 
   0   0   6     1377.00     1412.08     21.89 o 
   2   0   6     1242.75     1267.56     37.43 o 
   4   0   6      475.43      411.14     17.50 o 
   6   0   6      202.76      243.44     19.25 o 
   8   0   6     1423.21     1484.35     38.82 o 
  -8   1   6       15.34       13.92     10.08 o 
  -7   1   6       19.66       33.61      9.67 o 
  -6   1   6     3606.10     3470.43     48.41 o 
  -5   1   6       11.53        2.08      5.49 o 
  -4   1   6     1473.47     1448.40     24.45 o 
  -3   1   6     1217.01     1136.70     19.39 o 
  -2   1   6     1001.27     1153.74      9.53 o 
  -1   1   6     7362.51     7307.58     35.47 o 
   0   1   6      286.67      269.98      5.12 o 
   1   1   6     3189.13     3195.38     20.57 o 
   2   1   6     4614.58     4524.68     41.33 o 
   3   1   6      507.57      609.44     12.83 o 
   4   1   6     1570.93     1583.62     24.36 o 
   5   1   6       37.16       40.70      7.40 o 
   6   1   6     1053.79     1008.52     38.77 o 
   7   1   6        1.86        0.65      4.79 o 
   8   1   6      162.20      173.80     11.84 o 
  -8   2   6      115.64      112.79     18.97 o 
  -7   2   6      106.49       96.84     13.47 o 
  -6   2   6      221.32      239.39     13.45 o 
  -5   2   6       15.06       16.70      6.37 o 
  -4   2   6       26.89       24.49      5.65 o 
  -3   2   6      507.97      535.80     11.45 o 
  -2   2   6      292.59      331.36      5.78 o 
  -1   2   6      200.09      195.42      3.77 o 
   0   2   6      431.16      421.47      5.27 o 
   1   2   6      189.47      200.23      4.82 o 
   3   2   6     2043.03     2073.66     21.88 o 
   4   2   6      202.89      188.17     14.05 o 
   5   2   6      155.91      169.79     10.75 o 
   6   2   6      247.16      242.64     13.41 o 
   7   2   6       19.40       12.78      9.65 o 
   8   2   6       65.20       58.96     14.03 o 
  -8   3   6       44.61       62.41     13.35 o 
  -7   3   6      146.23      130.36     20.87 o 
  -6   3   6       68.04       63.19     11.27 o 
  -5   3   6      408.26      427.85     15.10 o 
  -4   3   6       57.01       49.01      5.94 o 
  -3   3   6       68.48      115.45      4.07 o 
  -2   3   6      264.18      260.87      7.81 o 
  -1   3   6       80.92       83.29      3.00 o 
   0   3   6        5.41       10.77      2.38 o 
   1   3   6      877.71      760.99      7.89 o 
   2   3   6      706.48      721.03     11.75 o 
   3   3   6      103.00      108.16     13.99 o 
   4   3   6      186.44      205.30      7.52 o 
   5   3   6       96.67      104.58      9.55 o 
   6   3   6      727.15      702.48     18.38 o 
   7   3   6       80.16       63.92     10.67 o 
   8   3   6        4.08       16.66     11.86 o 
  -8   4   6      105.30       86.20     17.14 o 
  -7   4   6       32.41       26.13     10.85 o 
  -6   4   6       27.88       26.78      9.99 o 
  -5   4   6      585.22      620.25     22.70 o 
  -4   4   6      339.76      335.48      6.42 o 
  -3   4   6      104.58      118.29      5.53 o 
  -2   4   6     1097.61     1016.56     11.20 o 
  -1   4   6      526.42      508.94      6.26 o 
   0   4   6     2078.19     1977.90     12.96 o 
   1   4   6       87.28       86.03      2.98 o 
   2   4   6      100.71      132.21      6.05 o 
   3   4   6      201.17      239.40     13.56 o 
   4   4   6       55.22       70.66      7.35 o 
   5   4   6      310.28      328.00     16.31 o 
   6   4   6       10.33        2.23      7.30 o 
   7   4   6        3.16       -4.93      7.97 o 
   8   4   6       41.42       49.21     22.01 o 
  -7   5   6      267.85      283.86     21.03 o 
  -6   5   6      536.66      550.00     23.99 o 
  -5   5   6       11.39        8.63      7.87 o 
  -4   5   6       26.41       33.20      6.39 o 
  -3   5   6      352.99      399.16     13.37 o 
  -2   5   6      234.16      271.11      6.62 o 
  -1   5   6       44.48       33.89      3.02 o 
   0   5   6       11.98       19.01      3.01 o 
   1   5   6        7.17       19.73      3.03 o 
   2   5   6      479.14      469.83      8.60 o 
   3   5   6      983.83     1059.26     12.13 o 
   4   5   6       15.40       20.83      6.64 o 
   5   5   6        5.11       -1.39      6.34 o 
   6   5   6       49.93       28.09      9.71 o 
   7   5   6      146.43      180.98     17.27 o 
  -7   6   6      184.11      155.12     19.46 o 
  -6   6   6        8.70        5.31     13.33 o 
  -5   6   6      209.56      188.64     15.72 o 
  -4   6   6      262.27      266.63     11.52 o 
  -3   6   6       83.75       85.31      8.75 o 
  -2   6   6     2025.69     1856.29     15.64 o 
  -1   6   6      518.52      546.97      8.51 o 
   0   6   6       35.71       79.30      4.54 o 
   1   6   6      210.82      192.70      6.11 o 
   2   6   6      185.61      181.79     14.59 o 
   3   6   6      496.93      518.12     12.31 o 
   4   6   6       24.99       22.35      9.28 o 
   5   6   6      206.65      220.16     16.10 o 
   6   6   6       46.32       40.18     10.82 o 
   7   6   6      150.82      144.53     32.14 o 
  -7   7   6      108.77      111.70     16.81 o 
  -6   7   6       65.16       32.42     14.09 o 
  -5   7   6       90.19      119.20     22.81 o 
  -4   7   6      147.07      182.57     11.88 o 
  -3   7   6       38.16       51.57      8.62 o 
  -2   7   6       10.06       19.18      3.57 o 
  -1   7   6       98.95      103.08      4.91 o 
   0   7   6       37.60       38.63      4.33 o 
   1   7   6       14.54        6.36      2.88 o 
   2   7   6       45.12       52.78      6.89 o 
   3   7   6      291.83      281.56     11.36 o 
   4   7   6       35.76       41.57     10.20 o 
   5   7   6       48.65       64.33     11.99 o 
   6   7   6      559.27      557.19     24.59 o 
   7   7   6      260.40      287.42     76.37 o 
  -6   8   6      328.59      336.63     28.34 o 
  -5   8   6       90.36      126.46     33.63 o 
  -4   8   6        8.45       14.79      7.44 o 
  -3   8   6      115.73      103.21     14.14 o 
  -2   8   6     1143.60     1090.40     15.76 o 
  -1   8   6        5.82       14.06      4.59 o 
   0   8   6      555.82      550.30     10.43 o 
   1   8   6       60.03       74.75      5.36 o 
   2   8   6      109.18      128.53      8.48 o 
   3   8   6      846.69      785.41     18.05 o 
   4   8   6       34.89       71.29     11.46 o 
   5   8   6      106.36      123.78     21.06 o 
   6   8   6       30.11       20.23      9.91 o 
  -6   9   6       53.45       56.24     16.61 o 
  -5   9   6      243.70      230.32     26.89 o 
  -4   9   6        0.41       -9.28      7.44 o 
  -3   9   6       56.76       59.02      9.67 o 
  -2   9   6       96.46      118.21     12.31 o 
  -1   9   6       35.42       61.92      7.33 o 
   0   9   6      363.61      368.91      9.69 o 
   1   9   6      113.10      122.54      6.94 o 
   2   9   6      790.91      731.02     16.59 o 
   3   9   6       44.78       42.46      7.94 o 
   4   9   6        4.36        3.46      7.77 o 
   5   9   6      594.41      564.83     25.65 o 
   6   9   6       78.29      126.98     24.03 o 
  -5  10   6       26.92       17.20     12.97 o 
  -4  10   6       53.63       76.42     16.52 o 
  -3  10   6       96.26       84.43     21.78 o 
  -2  10   6        7.74       16.75     12.51 o 
  -1  10   6      110.86      103.57      8.67 o 
   0  10   6       93.47       86.64      7.38 o 
   1  10   6       10.14        7.06      5.33 o 
   2  10   6       45.81       64.94      9.05 o 
   3  10   6       36.28       27.97      8.72 o 
   4  10   6       32.47       46.10     11.92 o 
   5  10   6        3.14       22.45     11.43 o 
  -4  11   6       31.20       44.25     15.27 o 
  -3  11   6       10.09       23.35     12.79 o 
  -2  11   6       89.26       65.35     15.82 o 
  -1  11   6       32.36       11.01      9.44 o 
   0  11   6      117.99      111.45     17.99 o 
   1  11   6       16.82       -3.27     15.51 o 
   2  11   6       70.06       67.93     15.43 o 
   3  11   6      109.91      109.94     13.29 o 
   4  11   6       17.24       22.91     11.22 o 
  -3  12   6        1.46       18.10     14.31 o 
  -2  12   6       19.57       27.81     14.46 o 
  -1  12   6        8.70       26.38     15.71 o 
   0  12   6       39.44       51.76     16.31 o 
   1  12   6       88.94      123.31     19.53 o 
   2  12   6        1.93       10.07      9.95 o 
   3  12   6        0.46        0.23      8.97 o 
  -1  13   6      149.58      166.16     23.60 o 
   0  13   6       14.81        5.99     13.25 o 
   1  13   6       18.17       23.57     33.76 o 
  -7   0   7      242.33      231.03     20.68 o 
  -5   0   7       63.00       50.17     11.08 o 
  -3   0   7     4834.82     4754.04     74.88 o 
  -1   0   7     9847.71    10280.28     59.18 o 
   1   0   7    14072.84    13194.50    105.45 o 
   3   0   7      991.08     1017.64     31.03 o 
   5   0   7      235.05      223.28     16.56 o 
   7   0   7      699.51      818.83     32.24 o 
  -8   1   7       17.25       24.90     11.27 o 
  -7   1   7      152.28      155.58     13.10 o 
  -6   1   7      260.59      279.00     14.62 o 
  -5   1   7       82.92       99.41      9.17 o 
  -4   1   7      449.37      467.76     17.05 o 
  -3   1   7     3509.77     3678.00     34.81 o 
  -2   1   7     6161.15     5926.89     37.65 o 
  -1   1   7      625.96      607.92      8.82 o 
   0   1   7        9.48       81.43      3.38 o 
   1   1   7     3199.41     2917.24     19.51 o 
   2   1   7     1219.39     1301.86     27.48 o 
   3   1   7      412.07      408.16     26.58 o 
   4   1   7       59.50       95.58      8.94 o 
   5   1   7       13.93       19.61      6.89 o 
   6   1   7      109.24      113.66     10.58 o 
   7   1   7      302.70      338.95     18.10 o 
   8   1   7      184.28      194.58     15.42 o 
  -8   2   7        2.65       -7.68      9.05 o 
  -7   2   7      113.33      116.09     14.36 o 
  -6   2   7      543.10      547.05     18.26 o 
  -5   2   7       48.57       50.54      8.21 o 
  -4   2   7      102.12      102.64      8.17 o 
  -3   2   7     3757.05     3837.54     25.01 o 
  -2   2   7      870.34      920.28     10.03 o 
  -1   2   7     2790.93     2869.61     16.05 o 
   0   2   7      746.43      693.92      6.71 o 
   1   2   7     8236.51     8176.16     48.60 o 
   2   2   7     1355.68     1427.76     23.04 o 
   3   2   7     1558.17     1642.94     27.95 o 
   4   2   7      819.77      872.36     38.31 o 
   5   2   7      157.20      175.89     10.82 o 
   6   2   7      256.63      238.11     16.01 o 
   7   2   7       90.89       78.77      9.76 o 
   8   2   7        2.61       16.90     11.62 o 
  -8   3   7      135.13      172.80     30.36 o 
  -7   3   7       62.74       79.01     13.39 o 
  -6   3   7      470.98      496.70     21.84 o 
  -5   3   7      124.05      124.03      9.93 o 
  -4   3   7      115.75      128.31      4.35 o 
  -3   3   7      839.71      896.44      9.82 o 
  -2   3   7      114.88      111.85      5.28 o 
  -1   3   7      361.99      347.37      4.96 o 
   0   3   7       30.39       88.30      3.51 o 
   1   3   7     1064.56     1070.14      9.14 o 
   2   3   7       12.84       46.61      4.72 o 
   3   3   7      544.03      542.74     27.44 o 
   4   3   7       84.83      125.58      5.84 o 
   5   3   7       33.96       51.71      8.30 o 
   6   3   7      346.49      358.59     15.30 o 
   7   3   7      126.85      105.06     13.90 o 
   8   3   7       21.30       16.39     12.32 o 
  -8   4   7        7.70        0.96     10.12 o 
  -7   4   7       61.33       70.59     13.08 o 
  -6   4   7       61.72       76.47     12.74 o 
  -5   4   7      739.89      719.90     17.23 o 
  -4   4   7      100.07       96.95      4.89 o 
  -3   4   7     1843.08     1849.89     16.93 o 
  -2   4   7       38.49       51.70      3.21 o 
  -1   4   7      362.95      406.24      5.87 o 
   0   4   7        3.25        7.00      2.46 o 
   1   4   7     1021.05     1070.38      8.63 o 
   2   4   7       49.76       54.03      3.83 o 
   3   4   7      665.54      695.85     18.84 o 
   4   4   7      436.16      448.13     12.86 o 
   5   4   7       72.28       57.75      9.89 o 
   6   4   7      416.27      432.90     20.30 o 
   7   4   7        6.99       34.04     15.74 o 
   8   4   7        8.00       13.31     21.36 o 
  -7   5   7      105.75      104.08     15.54 o 
  -6   5   7      105.37       84.28     13.66 o 
  -5   5   7       73.67      114.28     17.23 o 
  -4   5   7        4.46        4.04      5.63 o 
  -3   5   7     1201.53     1098.89     18.52 o 
  -2   5   7       82.67       69.35      3.59 o 
  -1   5   7      600.18      614.97      8.62 o 
   0   5   7      275.67      272.15      5.99 o 
   1   5   7      420.96      394.41      6.15 o 
   2   5   7      591.68      621.53      9.16 o 
   3   5   7     1063.39      991.15     12.71 o 
   4   5   7       12.90       11.72      6.48 o 
   5   5   7       36.14       33.43      7.71 o 
   6   5   7       21.46       13.78      8.37 o 
   7   5   7      102.94       86.11     19.63 o 
  -7   6   7       22.15       35.60     21.85 o 
  -6   6   7       55.75       44.89     12.13 o 
  -5   6   7       84.25       77.21     12.12 o 
  -4   6   7      127.41      146.62      9.81 o 
  -3   6   7      751.10      702.66     17.88 o 
  -2   6   7        4.04       23.87      3.17 o 
  -1   6   7       23.32       48.22      4.16 o 
   0   6   7        0.38        2.84      1.93 o 
   1   6   7      117.68      129.72      4.65 o 
   2   6   7       41.78       49.62      7.95 o 
   3   6   7      126.63      104.87      8.85 o 
   4   6   7      117.60      125.79     30.46 o 
   5   6   7       13.38       12.65      8.39 o 
   6   6   7      300.78      289.00     18.62 o 
   7   6   7       10.90       22.33     16.56 o 
  -7   7   7       48.09       57.28     14.24 o 
  -6   7   7       78.16       96.76     15.16 o 
  -5   7   7       48.98       67.54     21.29 o 
  -4   7   7      316.61      280.73     15.43 o 
  -3   7   7      503.54      509.41     16.77 o 
  -2   7   7      295.52      284.23      7.75 o 
  -1   7   7       81.48       82.61      4.82 o 
   0   7   7      174.00      165.77      8.81 o 
   1   7   7      163.76      187.93      5.93 o 
   2   7   7      112.09      128.65      8.65 o 
   3   7   7      224.65      241.21     12.60 o 
   4   7   7      794.34      843.19     29.48 o 
   5   7   7      100.26      103.70     13.25 o 
   6   7   7      300.92      303.18     28.65 o 
   7   7   7        8.33       19.89     15.68 o 
  -6   8   7       49.08       57.09     19.95 o 
  -5   8   7       15.16       -1.23      9.92 o 
  -4   8   7      188.28      183.39     12.48 o 
  -3   8   7       30.15       43.12      9.18 o 
  -2   8   7     1193.57     1146.74     27.24 o 
  -1   8   7      539.46      501.32     10.42 o 
   0   8   7       10.48       16.39      4.70 o 
   1   8   7       49.93       43.61      5.25 o 
   2   8   7     1295.78     1257.48     22.41 o 
   3   8   7        3.35       54.49      8.26 o 
   4   8   7      748.52      761.82     26.01 o 
   5   8   7       51.50       56.35     11.98 o 
   6   8   7       14.21       29.53     16.17 o 
  -6   9   7       88.88       66.64     17.19 o 
  -5   9   7       13.86        8.97     11.85 o 
  -4   9   7       15.30       11.69      8.16 o 
  -3   9   7       77.82       88.68     10.41 o 
  -2   9   7      550.64      516.75     14.23 o 
  -1   9   7       99.49      100.98      8.07 o 
   0   9   7      172.30      175.52      7.84 o 
   1   9   7      520.23      496.63     10.47 o 
   2   9   7      190.46      191.54     10.25 o 
   3   9   7       16.04       18.09      7.06 o 
   4   9   7        5.78       -1.43      7.10 o 
   5   9   7       76.85       74.40     13.67 o 
   6   9   7      655.06      680.55     39.88 o 
  -5  10   7        3.11       -3.02     10.17 o 
  -4  10   7       44.75       23.69     16.38 o 
  -3  10   7       62.00       77.73     16.64 o 
  -2  10   7      195.68      156.00     19.40 o 
  -1  10   7      470.00      471.83     15.85 o 
   0  10   7       49.41       37.82      6.97 o 
   1  10   7      321.02      329.62     10.89 o 
   2  10   7       28.75       11.19      8.63 o 
   3  10   7      160.01      175.39     13.17 o 
   4  10   7        5.25       20.91     10.28 o 
   5  10   7       31.79       48.72     18.68 o 
  -4  11   7       61.27       81.73     29.67 o 
  -3  11   7       12.57        7.37     16.20 o 
  -2  11   7       12.26       14.28     13.49 o 
  -1  11   7       17.18        7.78     15.01 o 
   0  11   7       24.64       16.46     19.05 o 
   1  11   7      117.95      139.78     18.73 o 
   2  11   7        5.40       13.51      7.46 o 
   3  11   7       67.63       77.64     13.71 o 
   4  11   7      108.49      121.74     15.60 o 
  -3  12   7        4.60       24.18     20.60 o 
  -2  12   7        4.47       12.35     13.43 o 
  -1  12   7      179.68      193.35     19.87 o 
   0  12   7      232.07      240.65     26.69 o 
   1  12   7       21.10        9.20     13.02 o 
   2  12   7       28.17       31.24     12.52 o 
   3  12   7       12.47       19.58     10.44 o 
  -1  13   7       17.95       10.82     15.11 o 
   0  13   7        2.54       31.95     14.89 o 
   1  13   7       96.78      109.96     29.85 o 
  -8   0   8        8.38        0.27     14.37 o 
  -6   0   8     1954.81     1991.58     49.91 o 
  -4   0   8     2014.45     1843.21     40.63 o 
  -2   0   8    17242.30    18625.25    133.94 o 
   0   0   8      357.59      406.53      8.33 o 
   2   0   8    15574.98    15423.16    177.06 o 
   4   0   8      381.37      346.36     16.48 o 
   6   0   8      508.79      572.48     25.45 o 
   8   0   8        2.40        4.31     13.60 o 
  -8   1   8      277.86      291.13     20.79 o 
  -7   1   8        0.96       -5.56      6.71 o 
  -6   1   8       98.30       96.83     12.96 o 
  -5   1   8      174.87      180.65     11.34 o 
  -4   1   8      143.31      171.62      9.93 o 
  -3   1   8      711.49      731.96      8.65 o 
  -2   1   8     1861.70     2001.94     19.68 o 
  -1   1   8      310.91      339.49     10.71 o 
   0   1   8       95.66      138.95      4.30 o 
   1   1   8     3362.01     3250.54     21.94 o 
   2   1   8    10178.45     9943.06     84.05 o 
   3   1   8      125.31      132.97      8.59 o 
   4   1   8       35.46       57.74      6.57 o 
   5   1   8      775.24      758.97     20.52 o 
   6   1   8     1068.07      953.31     22.60 o 
   7   1   8        6.33       12.81      8.17 o 
   8   1   8      114.81      117.38     13.23 o 
  -8   2   8        0.69       14.24     10.97 o 
  -7   2   8       21.09       14.08      9.09 o 
  -6   2   8      201.48      184.87     12.48 o 
  -5   2   8       18.58       22.39      7.40 o 
  -4   2   8      212.32      214.92      5.63 o 
  -3   2   8      434.67      555.96      7.63 o 
  -2   2   8      608.28      618.19      8.54 o 
  -1   2   8      131.38      122.03      3.60 o 
   0   2   8     3619.51     3429.17     20.33 o 
   1   2   8     1283.23     1170.11     11.01 o 
   2   2   8      879.64      924.48     18.57 o 
   3   2   8       40.95       53.67      5.14 o 
   4   2   8      105.77      126.93      9.29 o 
   5   2   8       84.32       79.38     11.82 o 
   6   2   8       95.40       91.67     10.79 o 
   7   2   8      230.56      216.09     17.67 o 
   8   2   8        2.45       13.31     11.67 o 
  -8   3   8        0.70        4.62      9.88 o 
  -7   3   8      351.36      334.36     26.85 o 
  -6   3   8        9.80       13.32      8.83 o 
  -5   3   8       23.44       18.89      7.25 o 
  -4   3   8       82.09       86.26      4.31 o 
  -3   3   8      118.32      130.42      5.00 o 
  -2   3   8       34.45       46.81      3.59 o 
  -1   3   8      327.44      389.18      5.52 o 
   0   3   8      840.15      757.68      8.38 o 
   1   3   8      691.21      622.07      6.62 o 
   2   3   8       63.70       85.06      4.60 o 
   3   3   8      818.13      827.19     18.51 o 
   4   3   8      305.85      301.65     10.12 o 
   5   3   8       32.14       34.24     14.68 o 
   6   3   8       85.62       96.84     10.29 o 
   7   3   8      341.31      313.70     20.70 o 
   8   3   8        4.67      -20.22     10.11 o 
  -8   4   8       22.79       17.99     11.37 o 
  -7   4   8       56.80       51.32     12.41 o 
  -6   4   8       45.19       33.62      9.93 o 
  -5   4   8       24.97       12.93      9.76 o 
  -4   4   8       78.73       92.67      6.53 o 
  -3   4   8     3372.70     3537.42     32.44 o 
  -2   4   8      795.86      825.90      7.73 o 
  -1   4   8      668.00      682.80      7.95 o 
   0   4   8      146.36      195.33      4.94 o 
   1   4   8      121.47      155.34      3.45 o 
   2   4   8      175.16      184.77      5.60 o 
   3   4   8     1194.82     1164.29     21.02 o 
   4   4   8        7.37        3.43      6.56 o 
   5   4   8      110.89      122.26     11.84 o 
   6   4   8       42.84       38.49     11.23 o 
   7   4   8        5.19        9.66     14.74 o 
   8   4   8       74.51       71.32     20.63 o 
  -7   5   8        7.33        0.54     10.41 o 
  -6   5   8      106.82      118.81     14.95 o 
  -5   5   8      147.77      165.65     19.64 o 
  -4   5   8       16.25       17.67      6.18 o 
  -3   5   8      378.85      400.95     12.14 o 
  -2   5   8      144.26      151.59      4.38 o 
  -1   5   8      304.03      306.89      6.15 o 
   0   5   8        9.68        7.05      2.26 o 
   1   5   8      266.50      295.26      5.66 o 
   2   5   8      374.70      347.50      7.96 o 
   3   5   8       72.96       89.29      5.02 o 
   4   5   8        1.78       -0.73      5.72 o 
   5   5   8       13.52       16.42      7.12 o 
   6   5   8       75.65       32.59     28.93 o 
   7   5   8       80.24       99.78     20.69 o 
  -7   6   8      379.60      405.11     30.86 o 
  -6   6   8      432.50      432.80     22.37 o 
  -5   6   8       65.87       56.27     11.79 o 
  -4   6   8      444.68      461.06     14.47 o 
  -3   6   8       27.29       40.57      8.06 o 
  -2   6   8       61.72       60.87      3.75 o 
  -1   6   8      698.33      705.73      9.99 o 
   0   6   8      152.16      153.81      6.63 o 
   1   6   8      197.42      209.92      5.50 o 
   2   6   8      643.01      548.38     12.69 o 
   3   6   8      122.59      157.69      7.40 o 
   4   6   8       43.76       51.14     11.27 o 
   5   6   8       96.85       77.19     11.45 o 
   6   6   8      245.04      225.01     24.33 o 
   7   6   8       43.49       54.49     16.82 o 
  -7   7   8        2.31        2.63     10.75 o 
  -6   7   8      771.60      762.25     42.51 o 
  -5   7   8      957.50      879.32     30.15 o 
  -4   7   8      326.07      311.48     14.20 o 
  -3   7   8      171.71      169.66     13.74 o 
  -2   7   8      120.59      149.43      7.15 o 
  -1   7   8       42.63       39.01      4.76 o 
   0   7   8       16.42        8.52      2.88 o 
   1   7   8      111.61      115.57      5.70 o 
   2   7   8       12.22        5.19      6.22 o 
   3   7   8      264.15      294.76     11.44 o 
   4   7   8      533.38      496.14     20.71 o 
   5   7   8      168.79      181.38     15.45 o 
   6   7   8      122.98      106.78     20.70 o 
   7   7   8       17.41       38.64     17.89 o 
  -6   8   8      117.26      175.20     40.81 o 
  -5   8   8        8.03        2.28     11.03 o 
  -4   8   8       73.67       70.35      9.73 o 
  -3   8   8      593.25      553.92     24.94 o 
  -2   8   8      143.57      199.13     12.76 o 
  -1   8   8       59.48       64.62      7.09 o 
   0   8   8      140.65      151.50      7.34 o 
   1   8   8       80.45       64.76      5.53 o 
   2   8   8      157.56      179.34      9.03 o 
   3   8   8     1734.28     1697.84     35.65 o 
   4   8   8      555.05      546.33     22.15 o 
   5   8   8       84.62       97.18     20.11 o 
   6   8   8       22.78        6.62     15.62 o 
  -6   9   8       16.06       16.16     15.80 o 
  -5   9   8       42.66       54.86     15.66 o 
  -4   9   8       59.72       57.34     13.95 o 
  -3   9   8       68.61       63.89     11.03 o 
  -2   9   8        8.96       11.57      6.51 o 
  -1   9   8      424.82      401.39     15.91 o 
   0   9   8      700.58      693.60     12.31 o 
   1   9   8     1651.23     1573.59     17.74 o 
   2   9   8       11.15        9.90      6.46 o 
   3   9   8       44.91       32.85      7.40 o 
   4   9   8      213.21      234.42     17.43 o 
   5   9   8        5.54       22.17     15.97 o 
   6   9   8       29.36       46.79     18.61 o 
  -5  10   8        7.37       13.86     13.11 o 
  -4  10   8       15.28       22.62     13.43 o 
  -3  10   8      303.14      363.50     27.22 o 
  -2  10   8      369.41      327.96     25.02 o 
  -1  10   8       20.71       21.89      7.88 o 
   0  10   8      292.77      328.38     13.27 o 
   1  10   8       72.63       77.17      8.62 o 
   2  10   8       42.43       44.73     10.15 o 
   3  10   8      256.34      242.71     15.81 o 
   4  10   8        8.63       14.92     10.97 o 
   5  10   8        4.15        9.35     15.46 o 
  -4  11   8        1.37        8.27     20.12 o 
  -3  11   8        1.60       18.63     12.67 o 
  -2  11   8        4.17       20.71     13.12 o 
  -1  11   8      127.96       91.76     14.70 o 
   0  11   8      113.99      103.98     14.62 o 
   1  11   8      338.04      354.27     25.40 o 
   2  11   8        2.92       11.07      6.55 o 
   3  11   8        1.12       14.02      8.43 o 
   4  11   8        6.41       11.38     14.35 o 
  -3  12   8       76.05      101.39     37.62 o 
  -2  12   8        1.31       29.45     18.34 o 
  -1  12   8       83.44      116.73     29.48 o 
   0  12   8       42.27       33.13     15.12 o 
   1  12   8       45.96       43.08     15.97 o 
   2  12   8       13.70        4.87     12.14 o 
   3  12   8      157.17      159.02     15.00 o 
   0  13   8       98.61      120.38     23.85 o 
  -7   0   9      611.42      577.71     29.06 o 
  -5   0   9      318.34      334.45     20.38 o 
  -3   0   9     3958.78     4093.74     40.84 o 
  -1   0   9      653.29      689.52      9.04 o 
   1   0   9      130.82      179.75      6.76 o 
   3   0   9     7204.00     7224.64     73.06 o 
   5   0   9      129.15      127.45     13.67 o 
   7   0   9      652.00      549.08     27.13 o 
  -8   1   9      110.61      107.56     14.95 o 
  -7   1   9      212.52      217.73     17.82 o 
  -6   1   9      181.73      205.80     13.22 o 
  -5   1   9      219.20      239.95     12.82 o 
  -4   1   9      456.87      461.29      7.33 o 
  -3   1   9      403.64      459.23     12.06 o 
  -2   1   9      669.35      741.23      9.47 o 
  -1   1   9      373.85      368.01      5.04 o 
   0   1   9     5177.58     4534.93     25.43 o 
   1   1   9     1092.86     1102.08     10.63 o 
   2   1   9      301.92      305.84     11.29 o 
   3   1   9     4365.19     4372.60     37.33 o 
   4   1   9      259.86      267.35     10.37 o 
   5   1   9      884.05      928.01     20.44 o 
   6   1   9      187.24      215.99     12.76 o 
   7   1   9     1277.32     1217.95     33.30 o 
   8   1   9       18.59       -2.31     11.23 o 
  -8   2   9      141.62      169.84     24.38 o 
  -7   2   9      173.03      201.42     19.65 o 
  -6   2   9       21.88       10.77      6.82 o 
  -5   2   9      110.19      124.02     13.64 o 
  -4   2   9     1736.79     1768.39     14.97 o 
  -3   2   9      661.38      782.87     10.10 o 
  -2   2   9      722.79      640.24      9.13 o 
  -1   2   9      384.75      470.19      5.95 o 
   0   2   9       25.00       17.01      2.57 o 
   1   2   9      153.68      149.18      4.75 o 
   2   2   9     1564.65     1446.21     14.23 o 
   3   2   9      565.30      599.05     16.29 o 
   4   2   9      237.37      233.06     25.69 o 
   5   2   9       81.24       94.18      9.93 o 
   6   2   9       40.47       28.90      9.21 o 
   7   2   9      472.44      440.87     22.31 o 
   8   2   9       25.62       33.70     16.82 o 
  -8   3   9        6.81       16.78     10.74 o 
  -7   3   9       54.06       63.35     12.44 o 
  -6   3   9      171.47      166.08     15.37 o 
  -5   3   9      229.42      231.84      9.92 o 
  -4   3   9       37.97       54.44      4.53 o 
  -3   3   9       22.04       16.82      3.61 o 
  -2   3   9      950.17      919.89      7.57 o 
  -1   3   9       82.32       60.39      2.99 o 
   0   3   9      245.45      256.81      5.44 o 
   1   3   9       17.45       16.66      2.48 o 
   2   3   9       93.24      108.29      5.71 o 
   3   3   9       82.85       95.59      8.68 o 
   4   3   9       39.67       45.42      8.59 o 
   5   3   9       42.79       36.40      9.66 o 
   6   3   9       17.23       26.19     14.80 o 
   7   3   9      152.73      175.80     20.96 o 
   8   3   9       33.35       14.55     12.55 o 
  -8   4   9      125.35      153.44     18.50 o 
  -7   4   9       35.85       30.00     11.24 o 
  -6   4   9      198.91      170.21     16.14 o 
  -5   4   9      705.77      699.46     31.94 o 
  -4   4   9       11.89       10.35      5.30 o 
  -3   4   9      545.12      544.40     11.30 o 
  -2   4   9        9.95       24.79      2.68 o 
  -1   4   9      583.65      639.85     10.55 o 
   0   4   9        1.43        8.26      1.94 o 
   1   4   9     3963.84     3861.79     20.07 o 
   2   4   9        1.58        4.78      2.99 o 
   3   4   9       52.98       48.00      3.44 o 
   4   4   9        9.79        3.05      6.90 o 
   5   4   9      129.34      144.37     22.51 o 
   6   4   9      163.69      151.45     30.57 o 
   7   4   9       12.42       17.88     15.36 o 
   8   4   9       13.04       17.12     15.88 o 
  -7   5   9       70.55       73.28     18.09 o 
  -6   5   9        8.35       12.02      9.33 o 
  -5   5   9        2.48        2.89      8.28 o 
  -4   5   9      159.96      170.26      9.63 o 
  -3   5   9       89.65      110.35      8.27 o 
  -2   5   9     1726.16     1696.69     13.37 o 
  -1   5   9       99.98      108.91      5.26 o 
   0   5   9      891.73      908.17     15.00 o 
   1   5   9      475.56      476.73      6.88 o 
   2   5   9      850.49      831.35     12.80 o 
   3   5   9        9.07        5.79      4.24 o 
   4   5   9       96.06      101.55      7.96 o 
   5   5   9        1.80       -1.67      5.39 o 
   6   5   9       33.37       57.71     27.06 o 
   7   5   9      395.70      419.78     32.42 o 
  -7   6   9       80.25      107.45     16.15 o 
  -6   6   9       52.44       38.87     11.75 o 
  -5   6   9      654.79      667.80     25.64 o 
  -4   6   9      158.09      181.08     10.94 o 
  -3   6   9       15.61       27.21      7.76 o 
  -2   6   9       91.28       88.72      4.91 o 
  -1   6   9       18.92       22.30      3.79 o 
   0   6   9     1471.28     1414.96     16.04 o 
   1   6   9        3.88        4.92      3.19 o 
   2   6   9      971.97     1012.60     17.34 o 
   3   6   9       26.09       27.82      5.49 o 
   4   6   9       25.43       22.81      9.86 o 
   5   6   9       83.70       85.49     26.45 o 
   6   6   9        5.64        9.66     13.54 o 
   7   6   9      268.38      245.01     45.09 o 
  -7   7   9       94.07      130.12     18.09 o 
  -6   7   9      161.10      132.68     16.81 o 
  -5   7   9       14.47       12.64     12.27 o 
  -4   7   9       10.40        4.38      7.13 o 
  -3   7   9      938.14      970.29     22.76 o 
  -2   7   9       50.06       32.73      5.59 o 
  -1   7   9        5.91       -7.64      4.32 o 
   0   7   9      202.11      201.03      7.57 o 
   1   7   9       45.95       42.99      4.30 o 
   2   7   9      374.89      395.65     11.59 o 
   3   7   9      674.07      648.61     15.29 o 
   4   7   9        3.11        6.41     13.82 o 
   5   7   9       14.04       33.94     15.21 o 
   6   7   9      193.02      205.41     24.81 o 
   7   7   9       21.93       21.40     17.40 o 
  -6   8   9       58.00       83.67     18.54 o 
  -5   8   9        7.86        4.32     11.62 o 
  -4   8   9       36.61       29.64      8.98 o 
  -3   8   9       82.35      102.61     13.06 o 
  -2   8   9     1324.67     1264.02     18.20 o 
  -1   8   9       14.60       27.16      6.56 o 
   0   8   9      430.77      476.69     18.99 o 
   1   8   9      159.08      158.07      8.45 o 
   2   8   9      217.78      195.00     10.09 o 
   3   8   9      365.10      336.57     13.66 o 
   4   8   9        3.37        4.07      8.48 o 
   5   8   9        0.76        2.85     12.24 o 
   6   8   9      121.34       99.38     33.44 o 
  -6   9   9        5.37       13.54     12.61 o 
  -5   9   9       12.09       13.62     12.65 o 
  -4   9   9       61.18       52.32     15.01 o 
  -3   9   9       23.64       26.13      9.68 o 
  -2   9   9       53.12       51.97     10.63 o 
  -1   9   9      230.27      223.98      9.96 o 
   0   9   9     1098.86     1144.59     16.35 o 
   1   9   9      111.06      141.58      6.80 o 
   2   9   9      113.19      108.05      8.85 o 
   3   9   9       36.11       47.07      8.11 o 
   4   9   9       23.27       17.59     14.34 o 
   5   9   9      120.95      121.27     22.54 o 
   6   9   9       50.13       17.47     16.52 o 
  -5  10   9        0.35        7.62     12.60 o 
  -4  10   9       28.45       42.30     14.91 o 
  -3  10   9      168.68      168.64     49.24 o 
  -2  10   9       69.61      102.39     19.38 o 
  -1  10   9      107.77      121.33     10.66 o 
   0  10   9        4.24       17.40      7.48 o 
   1  10   9      101.46       89.99     10.00 o 
   2  10   9       10.76        8.84      9.17 o 
   3  10   9      115.84      120.57     18.99 o 
   4  10   9       24.85       39.70     16.57 o 
   5  10   9        3.15      -18.78     11.84 o 
  -4  11   9       25.25       51.10     16.94 o 
  -3  11   9       11.92       20.67     13.42 o 
  -2  11   9       58.59       30.45     13.97 o 
  -1  11   9       23.89       17.50     12.60 o 
   0  11   9        2.77       20.79     11.59 o 
   1  11   9      218.13      250.15     22.84 o 
   2  11   9       60.41       36.28     10.24 o 
   3  11   9      105.41      114.31     13.87 o 
   4  11   9      115.07      154.40     20.48 o 
  -3  12   9       70.57      101.73     31.99 o 
  -2  12   9        3.22       12.89     28.74 o 
  -1  12   9       28.54       25.45     11.85 o 
   0  12   9       34.69       35.57     15.08 o 
   1  12   9      110.83      118.69     19.04 o 
   2  12   9       34.35       48.80     15.26 o 
   3  12   9      309.85      337.68     33.18 o 
  -8   0  10       26.94       15.55     18.57 o 
  -6   0  10     1341.53     1302.04     81.57 o 
  -4   0  10     3591.21     3580.09     46.98 o 
  -2   0  10     4765.26     4640.22     32.57 o 
   0   0  10     2408.84     2614.21     22.54 o 
   2   0  10      509.71      581.99     31.41 o 
   4   0  10      458.05      472.50     34.01 o 
   6   0  10      144.45      118.28     15.40 o 
   8   0  10      231.36      311.73     39.59 o 
  -8   1  10       46.45       64.75     13.70 o 
  -7   1  10       15.47       13.10      9.39 o 
  -6   1  10      141.87      142.62     11.85 o 
  -5   1  10      154.67      164.04      7.16 o 
  -4   1  10     3076.50     3128.70     26.62 o 
  -3   1  10      106.05      109.89      4.80 o 
  -2   1  10      295.52      321.87      4.67 o 
  -1   1  10      486.10      473.58      6.47 o 
   0   1  10     1851.21     1816.21     13.12 o 
   1   1  10     1529.09     1476.03     12.36 o 
   2   1  10      609.01      650.30     17.23 o 
   3   1  10       12.45       14.37      3.89 o 
   4   1  10      546.55      550.59     19.38 o 
   5   1  10      118.74      110.26     10.03 o 
   6   1  10       38.26       45.79     11.45 o 
   7   1  10      126.98      134.21     20.86 o 
   8   1  10       23.37       16.66     16.81 o 
  -8   2  10       35.68       51.40     13.15 o 
  -7   2  10       18.99       19.64     13.73 o 
  -6   2  10      139.92      148.10     14.41 o 
  -5   2  10       41.93       43.67      8.93 o 
  -4   2  10        3.44        4.94      3.55 o 
  -3   2  10     2228.69     2179.73     19.40 o 
  -2   2  10     3496.58     3900.09     21.09 o 
  -1   2  10       38.80       40.10      2.99 o 
   0   2  10      380.68      343.05      5.43 o 
   1   2  10       33.75       62.61      3.85 o 
   2   2  10      324.69      364.90     42.21 o 
   3   2  10     1757.37     1689.61     19.34 o 
   4   2  10       19.67       24.09      5.80 o 
   5   2  10        8.46       16.26     12.83 o 
   6   2  10       13.07        1.17      8.92 o 
   7   2  10       10.60       -1.35     10.14 o 
   8   2  10       93.09      110.29     21.28 o 
  -8   3  10       37.79       31.24     13.07 o 
  -7   3  10       17.57        4.53      8.62 o 
  -6   3  10        2.90        9.86      8.65 o 
  -5   3  10       53.12       55.81      8.68 o 
  -4   3  10       94.75       87.46      6.74 o 
  -3   3  10      171.02      193.40      9.56 o 
  -2   3  10      129.61      127.67      3.39 o 
  -1   3  10      363.55      390.81      6.38 o 
   0   3  10      500.92      516.19      6.95 o 
   1   3  10     1421.41     1432.51     11.54 o 
   2   3  10      491.10      512.73      8.13 o 
   3   3  10     1018.58     1034.57     40.31 o 
   4   3  10      269.42      270.33     10.96 o 
   5   3  10       29.47       33.44     10.55 o 
   6   3  10        0.96       14.84     14.95 o 
   7   3  10       42.71       42.61     25.60 o 
   8   3  10       77.41      120.72     22.38 o 
  -7   4  10       22.35        8.16     14.66 o 
  -6   4  10       21.78       18.23      9.40 o 
  -5   4  10      761.67      740.91     25.83 o 
  -4   4  10       38.63       29.98      6.48 o 
  -3   4  10      184.60      231.25      8.89 o 
  -2   4  10      503.03      505.41      6.76 o 
  -1   4  10      887.78      877.59      9.18 o 
   0   4  10     2159.28     2022.14     15.39 o 
   1   4  10      859.91      898.56      7.44 o 
   2   4  10       57.05       69.53      4.48 o 
   3   4  10      110.12      116.32      4.76 o 
   4   4  10       15.28       21.78      6.04 o 
   5   4  10      464.45      457.27     28.18 o 
   6   4  10        2.61       -0.84     21.06 o 
   7   4  10      208.26      193.37     34.81 o 
  -7   5  10       10.26       -0.83     11.27 o 
  -6   5  10       39.96       27.63     12.25 o 
  -5   5  10       93.96      100.99     13.22 o 
  -4   5  10       45.90       40.79      7.38 o 
  -3   5  10      775.92      741.86     16.53 o 
  -2   5  10      148.47      172.81      4.98 o 
  -1   5  10      523.70      498.09      8.57 o 
   0   5  10       14.63       14.44      3.70 o 
   1   5  10      223.81      229.04      5.04 o 
   2   5  10       18.72        9.57      4.47 o 
   3   5  10       76.01       74.94      6.13 o 
   4   5  10      128.16      145.98      9.05 o 
   5   5  10       86.32       96.97      8.23 o 
   6   5  10      434.10      446.82     42.08 o 
   7   5  10       43.39       79.11     19.35 o 
  -7   6  10       69.29       85.32     15.69 o 
  -6   6  10        9.25       25.94     13.68 o 
  -5   6  10      425.78      404.47     21.16 o 
  -4   6  10       10.35       15.10      6.90 o 
  -3   6  10      992.26      917.32     22.15 o 
  -2   6  10      649.51      615.33      8.80 o 
  -1   6  10       21.85       26.44      4.34 o 
   0   6  10       20.51       22.63      4.09 o 
   1   6  10      178.94      187.27      6.54 o 
   2   6  10      391.15      399.30     17.88 o 
   3   6  10      288.17      298.15      9.64 o 
   4   6  10      104.82      122.80     13.82 o 
   5   6  10      172.85      145.83     30.96 o 
   6   6  10       13.48        7.62     14.03 o 
   7   6  10       78.88       79.62     20.67 o 
  -6   7  10       17.29       13.71     14.38 o 
  -5   7  10        4.67        1.77      8.69 o 
  -4   7  10      140.97      142.89     11.70 o 
  -3   7  10      144.54      146.59     11.83 o 
  -2   7  10       10.13        9.40      5.18 o 
  -1   7  10       22.62       16.85      5.41 o 
   0   7  10      510.33      466.21      9.97 o 
   1   7  10      155.31      148.41      6.14 o 
   2   7  10        4.71       10.93      6.13 o 
   3   7  10      340.53      323.44     11.96 o 
   4   7  10      137.88      119.58     28.13 o 
   5   7  10        9.37       -1.76     22.55 o 
   6   7  10      180.34      177.16     18.94 o 
  -6   8  10        6.32       10.32     12.64 o 
  -5   8  10        2.24      -13.20      9.34 o 
  -4   8  10        3.20        3.57      8.09 o 
  -3   8  10      382.30      387.85     16.04 o 
  -2   8  10      194.31      213.84      8.98 o 
  -1   8  10     1156.97     1082.28     20.30 o 
   0   8  10       27.13       54.18      6.67 o 
   1   8  10      515.77      510.74     11.62 o 
   2   8  10      319.68      319.65     11.84 o 
   3   8  10      162.74      175.62     16.44 o 
   4   8  10       33.08       29.13     15.05 o 
   5   8  10       14.81        6.90     13.88 o 
   6   8  10       49.01       23.36     15.27 o 
  -5   9  10       74.32       78.63     17.86 o 
  -4   9  10        1.60      -12.66      9.62 o 
  -3   9  10       14.27        6.58     21.50 o 
  -2   9  10       63.50       65.95      6.55 o 
  -1   9  10      308.41      309.41     11.23 o 
   0   9  10        2.17       23.90      5.10 o 
   1   9  10       98.37       94.62      6.99 o 
   2   9  10       26.03       21.10      6.71 o 
   3   9  10        1.31        1.57      7.04 o 
   4   9  10       10.09       18.11     13.99 o 
   5   9  10       42.33       56.83     17.30 o 
  -5  10  10       83.15       87.94     28.01 o 
  -4  10  10        1.04       27.88     13.61 o 
  -3  10  10       17.15       10.92     12.77 o 
  -2  10  10       25.12       20.88     12.38 o 
  -1  10  10      615.11      534.80     24.54 o 
   0  10  10      238.16      226.22     11.70 o 
   1  10  10       90.88       70.97      9.20 o 
   2  10  10       12.59        9.21      8.30 o 
   3  10  10      176.44      219.80     18.80 o 
   4  10  10        0.49       -4.23     21.94 o 
   5  10  10        7.69        6.48     15.09 o 
  -4  11  10        7.68        3.31     12.07 o 
  -3  11  10       14.07        6.03     12.28 o 
  -2  11  10        9.19        8.28     13.11 o 
  -1  11  10       13.03       16.36     14.37 o 
   0  11  10       47.95       24.31     11.39 o 
   1  11  10       22.59       28.94     13.64 o 
   2  11  10       28.14       20.62      6.89 o 
   3  11  10      135.53      143.87     17.68 o 
   4  11  10       81.29       98.64     17.17 o 
  -2  12  10       13.38       21.52     15.33 o 
  -1  12  10        8.54        0.46     17.12 o 
   0  12  10       18.37       15.74     13.41 o 
   1  12  10       61.44       65.30     16.53 o 
   2  12  10       50.24       80.60     16.65 o 
  -7   0  11      210.73      240.08     22.28 o 
  -5   0  11       43.05       44.37     11.96 o 
  -3   0  11      594.74      537.13     23.27 o 
  -1   0  11        0.60       29.88      3.83 o 
   1   0  11        0.17       14.71      4.43 o 
   3   0  11     6479.48     5891.78     79.04 o 
   5   0  11      316.45      279.40     25.66 o 
   7   0  11      786.16      665.84     47.92 o 
  -8   1  11        1.11        5.66     13.84 o 
  -7   1  11       13.08        4.25      8.54 o 
  -6   1  11      113.31       73.50     10.08 o 
  -5   1  11      764.44      753.96     20.68 o 
  -4   1  11      204.01      209.58      8.52 o 
  -3   1  11      872.78      873.98     11.47 o 
  -2   1  11        1.88       43.09      2.56 o 
  -1   1  11       90.41      116.22      4.12 o 
   0   1  11      111.95      139.53      3.44 o 
   1   1  11      898.69      939.12      9.75 o 
   2   1  11        4.53       37.80      3.17 o 
   3   1  11      128.88      133.53      7.97 o 
   4   1  11      118.42      125.63      7.17 o 
   5   1  11      361.51      382.13     14.12 o 
   6   1  11      586.85      509.71     36.81 o 
   7   1  11        1.20      -15.81     14.81 o 
   8   1  11        3.95        5.00     30.52 o 
  -8   2  11       67.59       91.50     15.34 o 
  -7   2  11        9.41       27.38     12.40 o 
  -6   2  11       62.69       49.04     11.14 o 
  -5   2  11       70.70       72.52      9.93 o 
  -4   2  11       58.15       60.23      6.35 o 
  -3   2  11     1019.17      981.97     15.09 o 
  -2   2  11      605.62      608.67      6.32 o 
  -1   2  11     2337.18     2253.05     17.56 o 
   0   2  11       11.70       20.49      2.35 o 
   1   2  11      605.11      644.20      8.61 o 
   2   2  11      274.75      283.17      5.98 o 
   3   2  11     3320.09     3233.67     36.12 o 
   4   2  11       20.63       12.34      5.48 o 
   5   2  11        6.49       -9.06     13.94 o 
   6   2  11      413.45      445.01     39.69 o 
   7   2  11       17.30        6.12      7.62 o 
   8   2  11        6.46       29.58     28.24 o 
  -7   3  11        8.31        6.65      9.02 o 
  -6   3  11       28.17       26.16     10.25 o 
  -5   3  11       59.53       45.57     12.06 o 
  -4   3  11      129.39      119.07      7.68 o 
  -3   3  11       38.94       42.16      5.65 o 
  -2   3  11     2509.40     2502.85     17.15 o 
  -1   3  11      131.55      170.81      4.59 o 
   0   3  11      415.60      386.46      7.92 o 
   1   3  11       84.66       87.88      3.37 o 
   2   3  11     2135.97     2120.31     19.01 o 
   3   3  11      342.21      361.18     13.66 o 
   4   3  11       79.16       75.69      8.92 o 
   5   3  11       46.66       43.76     15.55 o 
   6   3  11       20.32       21.20     22.41 o 
   7   3  11       53.93       35.24     26.37 o 
  -7   4  11        2.10       16.72     10.64 o 
  -6   4  11      163.61      163.67     16.26 o 
  -5   4  11      457.81      408.04     19.84 o 
  -4   4  11       58.57       90.36      8.07 o 
  -3   4  11      808.42      748.09     14.08 o 
  -2   4  11       42.72       48.78      3.48 o 
  -1   4  11     2498.19     2521.09     18.42 o 
   0   4  11      297.97      307.40      5.81 o 
   1   4  11      232.11      219.70     28.47 o 
   2   4  11      464.26      479.21      8.43 o 
   3   4  11     1119.22     1085.08     17.18 o 
   4   4  11      102.55       99.04     11.28 o 
   5   4  11      142.06      143.13     10.97 o 
   6   4  11      305.86      321.28     26.00 o 
   7   4  11       18.38       22.13     23.24 o 
  -7   5  11       37.84       34.90     12.89 o 
  -6   5  11      306.50      296.95     20.51 o 
  -5   5  11       95.75      119.67     13.87 o 
  -4   5  11      235.07      250.23     11.78 o 
  -3   5  11       24.98       19.39      6.45 o 
  -2   5  11      854.85      896.19      9.94 o 
  -1   5  11        9.57       11.43      2.81 o 
   0   5  11     1264.97     1391.63     17.04 o 
   1   5  11      100.31      112.69      4.09 o 
   2   5  11      457.64      448.08     13.07 o 
   3   5  11      217.47      218.64      8.83 o 
   4   5  11       42.30       50.58     21.67 o 
   5   5  11      133.25      139.60     11.84 o 
   6   5  11       35.85       48.19     25.87 o 
   7   5  11      184.30      170.11     45.84 o 
  -7   6  11        6.37       10.29     17.25 o 
  -6   6  11       19.56       21.24     10.90 o 
  -5   6  11        1.36        7.32     10.43 o 
  -4   6  11      152.22      132.70      9.84 o 
  -3   6  11      355.06      353.71     13.19 o 
  -2   6  11       45.72       49.27      4.31 o 
  -1   6  11      141.76      149.26      6.34 o 
   0   6  11        9.57       14.03      4.15 o 
   1   6  11     1008.85      972.68     10.57 o 
   2   6  11       58.48       85.75      7.87 o 
   3   6  11      118.91      109.04      7.03 o 
   4   6  11      350.48      301.39     30.61 o 
   5   6  11       13.79        1.45     21.63 o 
   6   6  11       36.36       38.06     26.33 o 
   7   6  11       34.25       44.37     16.74 o 
  -6   7  11       54.73       50.80     13.59 o 
  -5   7  11        4.47       26.69     10.38 o 
  -4   7  11       63.58       71.78      9.72 o 
  -3   7  11       41.25       60.67      9.84 o 
  -2   7  11       67.96       74.40      7.98 o 
  -1   7  11       15.59       11.14      5.40 o 
   0   7  11       32.07       23.64      5.48 o 
   1   7  11        1.54        1.82      3.68 o 
   2   7  11      177.34      200.47     10.20 o 
   3   7  11      414.48      374.23     12.57 o 
   4   7  11      237.36      241.33     34.28 o 
   5   7  11       14.93      -21.67     18.08 o 
   6   7  11       21.61       15.00      9.14 o 
  -6   8  11      122.78      140.76     22.35 o 
  -5   8  11       69.32       70.94     13.45 o 
  -4   8  11      146.75      151.70     14.03 o 
  -3   8  11       20.19       35.58      8.78 o 
  -2   8  11      140.59      148.03      8.16 o 
  -1   8  11       63.27      103.99      8.08 o 
   0   8  11      638.85      612.42     13.21 o 
   1   8  11      112.81       97.43      6.63 o 
   2   8  11      666.46      626.97     15.09 o 
   3   8  11      209.82      227.47     13.32 o 
   4   8  11      198.71      144.34     29.92 o 
   5   8  11       20.58       11.93     14.35 o 
   6   8  11      291.42      315.24     30.38 o 
  -5   9  11        2.95       13.81     12.85 o 
  -4   9  11       12.86       17.19     15.92 o 
  -3   9  11      227.02      259.44     24.01 o 
  -2   9  11      192.10      172.01     13.16 o 
  -1   9  11       85.49       98.87      9.04 o 
   0   9  11      309.48      293.92      9.82 o 
   1   9  11      814.98      841.45     15.25 o 
   2   9  11       19.30        9.64      6.88 o 
   3   9  11       22.52       14.71      7.92 o 
   4   9  11       94.48       82.13     18.80 o 
   5   9  11       26.09       22.48     18.29 o 
  -5  10  11        6.74       20.79     23.35 o 
  -4  10  11       80.12      107.70     24.02 o 
  -3  10  11      169.03      215.05     23.14 o 
  -2  10  11       77.10       84.87     17.07 o 
  -1  10  11      536.60      459.14     30.40 o 
   0  10  11      184.07      224.03     22.29 o 
   1  10  11       54.13       62.28      9.18 o 
   2  10  11       56.97       50.00     10.05 o 
   3  10  11       92.08       89.33     14.97 o 
   4  10  11      338.58      389.56     24.93 o 
   5  10  11        2.66       -4.41     14.27 o 
  -4  11  11       24.75       29.64     15.34 o 
  -3  11  11        6.43        1.56     11.88 o 
  -2  11  11       64.79      140.10     31.26 o 
  -1  11  11       19.86       30.06     14.85 o 
   0  11  11      250.24      291.96     23.76 o 
   1  11  11      181.27      207.77     21.23 o 
   2  11  11       26.93       13.16      7.70 o 
   3  11  11       70.22       90.08     16.19 o 
   4  11  11       11.83       13.55     13.67 o 
  -2  12  11       50.11       30.19     14.66 o 
  -1  12  11        4.03        2.83     16.75 o 
   0  12  11        1.54       22.81     14.80 o 
   1  12  11       32.88       44.99     16.72 o 
   2  12  11       50.62       56.14     25.45 o 
  -8   0  12       61.58       50.37     23.43 o 
  -6   0  12      309.09      324.47     38.27 o 
  -4   0  12       94.35       82.56      9.46 o 
  -2   0  12      193.84      283.28      6.70 o 
   0   0  12     2863.60     3063.48     24.27 o 
   2   0  12     1703.19     1689.30     21.30 o 
   4   0  12      633.41      607.49     18.10 o 
   6   0  12     2411.63     2465.85     85.57 o 
   8   0  12       65.29       50.48     28.74 o 
  -8   1  12       74.97       71.03     15.89 o 
  -7   1  12        5.50       -1.78      8.42 o 
  -6   1  12      173.05      218.02     17.26 o 
  -5   1  12      109.32       97.18     10.51 o 
  -4   1  12        7.17       14.31      5.25 o 
  -3   1  12      888.63      895.54     14.61 o 
  -2   1  12      339.21      377.22     23.66 o 
  -1   1  12       54.91       96.91      3.46 o 
   0   1  12      210.36      226.54      4.24 o 
   1   1  12      555.45      570.26      9.24 o 
   2   1  12     3535.32     3572.28     26.51 o 
   3   1  12      691.74      703.52     16.52 o 
   4   1  12       39.00       64.37     10.19 o 
   5   1  12      706.08      686.80     32.98 o 
   6   1  12      187.30      197.08     22.06 o 
   7   1  12       20.43        6.82     16.42 o 
   8   1  12       16.72       60.06     20.02 o 
  -8   2  12       55.61       73.74     14.80 o 
  -7   2  12       48.54       22.73     16.53 o 
  -6   2  12       21.11       13.38      8.56 o 
  -5   2  12     1297.22     1254.03     27.13 o 
  -4   2  12      954.13      953.77     16.14 o 
  -3   2  12       86.51       91.56      6.69 o 
  -2   2  12        4.58       11.13      2.76 o 
  -1   2  12       80.89       84.60      3.75 o 
   0   2  12      898.55      968.57      8.65 o 
   1   2  12      869.78      866.02     10.28 o 
   2   2  12       27.58       33.72      3.46 o 
   3   2  12        9.14        9.92      6.50 o 
   4   2  12      172.19      174.62     12.09 o 
   5   2  12      119.57      100.78     18.58 o 
   6   2  12      177.90      192.66     22.09 o 
   7   2  12       25.68       29.12     15.78 o 
   8   2  12      101.77      115.49     32.67 o 
  -7   3  12        0.68       -0.26      9.38 o 
  -6   3  12        0.92        3.50      8.41 o 
  -5   3  12      542.51      483.58     21.04 o 
  -4   3  12       22.75       13.20      5.85 o 
  -3   3  12       89.31       98.31      6.61 o 
  -2   3  12     1041.19     1057.34     10.27 o 
  -1   3  12      172.31      221.02      5.22 o 
   0   3  12      640.13      675.72      7.60 o 
   1   3  12       88.81       93.92      3.43 o 
   2   3  12       95.79       94.14      4.85 o 
   3   3  12       42.85       38.17      5.10 o 
   4   3  12      244.35      243.68     19.16 o 
   5   3  12      195.35      228.07     33.52 o 
   6   3  12        0.10       -8.57     13.81 o 
   7   3  12        4.38       14.52     24.38 o 
  -7   4  12       17.59       10.57      9.92 o 
  -6   4  12       21.64       29.72     10.61 o 
  -5   4  12       12.21       17.14      9.25 o 
  -4   4  12      162.35      153.62      9.83 o 
  -3   4  12      106.07      106.25      7.43 o 
  -2   4  12       36.93       32.23      3.49 o 
  -1   4  12      606.33      641.00      9.16 o 
   0   4  12      235.87      238.98      7.43 o 
   1   4  12      627.61      638.96      6.75 o 
   2   4  12       75.22       78.57      4.99 o 
   3   4  12      589.65      598.65     15.22 o 
   4   4  12      235.73      247.24     14.92 o 
   5   4  12        8.00        8.39      5.93 o 
   6   4  12      213.34      219.94     23.01 o 
   7   4  12        1.66       27.55     24.99 o 
  -7   5  12       53.45       86.89     15.00 o 
  -6   5  12      179.68      183.13     17.55 o 
  -5   5  12      624.55      537.91     23.07 o 
  -4   5  12      243.42      242.43     12.85 o 
  -3   5  12      758.11      768.60     15.38 o 
  -2   5  12      255.95      261.34      6.36 o 
  -1   5  12      131.18      123.17      6.12 o 
   0   5  12      255.63      255.28      6.63 o 
   1   5  12      184.52      214.59      5.13 o 
   2   5  12       87.79      116.47      6.77 o 
   3   5  12      101.77       85.86      8.54 o 
   4   5  12      136.58      158.22     19.25 o 
   5   5  12       70.66       51.98      9.94 o 
   6   5  12       29.29       37.30     25.72 o 
   7   5  12        4.95        5.62     25.57 o 
  -7   6  12       22.10       17.25     12.04 o 
  -6   6  12        7.21       10.95      9.60 o 
  -5   6  12        8.43       22.70     16.53 o 
  -4   6  12       69.50       68.63      8.82 o 
  -3   6  12       27.49       18.99      7.00 o 
  -2   6  12       27.50       21.01      4.54 o 
  -1   6  12      199.97      187.48      7.60 o 
   0   6  12       24.02       15.36      4.38 o 
   1   6  12     1036.01     1041.39     10.95 o 
   2   6  12      296.20      304.45     10.19 o 
   3   6  12       16.73       20.80      8.40 o 
   4   6  12      236.40      263.48     21.99 o 
   5   6  12       10.87       38.93     12.10 o 
   6   6  12       50.04       40.17     27.71 o 
   7   6  12       33.37       45.48     17.19 o 
  -6   7  12       30.02       29.16     12.58 o 
  -5   7  12      650.95      638.43     21.97 o 
  -4   7  12      105.13      111.82     11.32 o 
  -3   7  12      831.48      767.23     24.11 o 
  -2   7  12       71.15       74.14      6.84 o 
  -1   7  12      265.40      260.60      8.90 o 
   0   7  12       86.60       88.94      6.78 o 
   1   7  12      259.32      243.09      7.94 o 
   2   7  12      579.68      577.06     13.92 o 
   3   7  12      171.56      135.12     10.80 o 
   4   7  12      114.42      125.62     29.85 o 
   5   7  12       61.07       63.94     27.48 o 
   6   7  12      110.29      119.74     13.54 o 
  -6   8  12       74.53       39.77     15.92 o 
  -5   8  12        2.90       -3.26     11.63 o 
  -4   8  12       22.05       23.90      9.35 o 
  -3   8  12      358.41      349.94     15.97 o 
  -2   8  12      123.17      115.10      7.71 o 
  -1   8  12      675.24      657.60     14.67 o 
   0   8  12      374.49      405.33     11.98 o 
   1   8  12      829.89      816.69     13.47 o 
   2   8  12      558.18      542.61     14.06 o 
   3   8  12      298.73      293.93     14.34 o 
   4   8  12       20.19       71.04     27.82 o 
   5   8  12       29.62       37.91     27.82 o 
   6   8  12       22.77       33.99     10.91 o 
  -5   9  12      118.96      131.69     21.03 o 
  -4   9  12        6.02       37.74     14.26 o 
  -3   9  12       64.94       43.31     14.58 o 
  -2   9  12       19.36       38.38     12.10 o 
  -1   9  12      921.87      912.78     18.93 o 
   0   9  12      384.87      376.87     10.57 o 
   1   9  12       93.66       84.90      7.03 o 
   2   9  12        6.76       -4.46      6.67 o 
   3   9  12      541.49      510.03     19.84 o 
   4   9  12       14.27       32.54     16.88 o 
   5   9  12      115.52      134.87     22.75 o 
  -4  10  12       23.44       57.72     31.30 o 
  -3  10  12       56.74       24.35     13.52 o 
  -2  10  12      379.66      369.17     27.30 o 
  -1  10  12      960.77      954.02     38.59 o 
   0  10  12        0.01       -5.79      6.83 o 
   1  10  12       98.09      113.11     11.72 o 
   2  10  12      251.54      255.29     18.78 o 
   3  10  12        6.15       12.64     11.90 o 
   4  10  12      200.22      189.68     33.58 o 
  -3  11  12       22.78       35.58     15.34 o 
  -2  11  12        7.41       20.12     13.83 o 
  -1  11  12        4.64        7.38     18.29 o 
   0  11  12       54.20       74.57     12.75 o 
   1  11  12       25.93       32.41     13.96 o 
   2  11  12       63.55       80.30     18.82 o 
   3  11  12       70.35      112.77     16.77 o 
  -2  12  12       82.54      134.35     38.39 o 
  -1  12  12       59.15       67.44     24.61 o 
   0  12  12        8.14       17.26     15.25 o 
   1  12  12       94.25      103.03     27.67 o 
   2  12  12        8.99       37.72     23.92 o 
  -7   0  13       13.27       25.48     30.04 o 
  -5   0  13      786.49      704.61     29.44 o 
  -3   0  13      364.21      408.31     13.38 o 
  -1   0  13      351.94      398.31     10.79 o 
   1   0  13     3547.06     3433.68     56.22 o 
   3   0  13     2683.09     2670.99     62.08 o 
   5   0  13     2035.25     1935.80     73.18 o 
   7   0  13       87.44      111.40     29.50 o 
  -7   1  13       38.41       52.92     12.14 o 
  -6   1  13      159.75      123.37     11.99 o 
  -5   1  13     2392.83     2273.43     37.75 o 
  -4   1  13      448.99      434.00     12.02 o 
  -3   1  13      293.46      287.46      9.39 o 
  -2   1  13       79.90      100.33      3.92 o 
  -1   1  13      218.18      237.94      5.38 o 
   0   1  13      196.08      201.71      4.30 o 
   1   1  13     1692.61     1630.96     21.62 o 
   2   1  13       49.12       74.28      3.97 o 
   3   1  13     1337.02     1243.29     20.94 o 
   4   1  13     2686.34     2537.46     30.67 o 
   5   1  13      218.64      197.31     21.47 o 
   6   1  13       35.33       45.87     16.70 o 
   7   1  13       41.91       61.77     18.29 o 
  -7   2  13        0.67        1.90      9.44 o 
  -6   2  13      100.45       87.09     13.56 o 
  -5   2  13     1199.83     1100.64     26.65 o 
  -4   2  13       83.01       75.21      8.54 o 
  -3   2  13       35.79       30.49      5.11 o 
  -2   2  13      453.86      478.93      6.62 o 
  -1   2  13       71.53      110.53      3.92 o 
   0   2  13     2425.04     2453.87     15.25 o 
   1   2  13      191.77      256.90      6.30 o 
   2   2  13      770.58      816.22     12.47 o 
   3   2  13      240.91      235.28      5.92 o 
   4   2  13       22.80       23.90      9.47 o 
   5   2  13      450.80      434.61     27.75 o 
   6   2  13      148.53      156.91     21.31 o 
   7   2  13        2.20       -9.75     15.57 o 
  -7   3  13        7.01       15.02     10.13 o 
  -6   3  13      319.51      345.30     25.42 o 
  -5   3  13       47.88       53.80     10.75 o 
  -4   3  13      532.47      548.38     13.58 o 
  -3   3  13       15.37       15.84      5.48 o 
  -2   3  13       50.67       73.91      3.98 o 
  -1   3  13        2.96        2.09      2.61 o 
   0   3  13     4074.31     4133.38     26.33 o 
   1   3  13       13.73        5.17      2.49 o 
   2   3  13      329.58      311.83      7.62 o 
   3   3  13       97.89       98.16      4.92 o 
   4   3  13       51.45       45.68     11.66 o 
   5   3  13       13.38       18.69     15.33 o 
   6   3  13       73.29        4.51     12.02 o 
   7   3  13       46.14       30.80     18.44 o 
  -7   4  13        3.27        4.94     10.51 o 
  -6   4  13       49.10       54.44     12.70 o 
  -5   4  13      240.98      307.21     19.19 o 
  -4   4  13      140.86      127.07      9.63 o 
  -3   4  13      337.54      340.45     11.08 o 
  -2   4  13       19.68       22.79      3.58 o 
  -1   4  13      149.98      172.15      5.83 o 
   0   4  13     1883.80     1966.29     16.60 o 
   1   4  13       14.08       19.65      2.67 o 
   2   4  13      103.53      135.94      7.51 o 
   3   4  13      284.18      324.98     11.71 o 
   4   4  13     1132.15     1059.39     30.23 o 
   5   4  13       56.95       55.00      9.22 o 
   6   4  13       70.91      112.04     31.78 o 
   7   4  13        1.29      -23.66     21.55 o 
  -7   5  13        2.70        5.78     10.74 o 
  -6   5  13       31.47       29.59     18.40 o 
  -5   5  13       30.77       23.26     12.68 o 
  -4   5  13      323.82      328.30     13.23 o 
  -3   5  13      152.27      181.32     10.57 o 
  -2   5  13       37.71       37.82      4.07 o 
  -1   5  13       22.48       14.36      2.86 o 
   0   5  13       15.07       25.55      4.17 o 
   1   5  13        2.65       -0.25      3.13 o 
   2   5  13      209.77      240.47      8.65 o 
   3   5  13      117.92      106.36     10.10 o 
   4   5  13       85.65       86.53     12.10 o 
   5   5  13       92.20      101.95     16.45 o 
   6   5  13      277.23      279.32     39.71 o 
   7   5  13        1.68       27.02     27.02 o 
  -6   6  13      144.44      150.49     17.69 o 
  -5   6  13      236.41      223.05     18.27 o 
  -4   6  13       83.66       61.01      8.60 o 
  -3   6  13       56.70       46.55      8.27 o 
  -2   6  13      402.11      411.23      9.61 o 
  -1   6  13       26.57       43.36      5.59 o 
   0   6  13      690.58      686.12     10.50 o 
   1   6  13      127.44      169.50      6.42 o 
   2   6  13       52.24       68.52      9.08 o 
   3   6  13      608.31      598.75     15.64 o 
   4   6  13      415.75      407.13     25.71 o 
   5   6  13      218.42      206.17     17.56 o 
   6   6  13      143.04      221.96     37.22 o 
  -6   7  13       21.13       55.08     13.45 o 
  -5   7  13        1.24        5.59      7.30 o 
  -4   7  13       35.31       22.73      8.78 o 
  -3   7  13       26.06       25.73      8.91 o 
  -2   7  13      185.82      163.89      8.52 o 
  -1   7  13      138.60      140.58      7.61 o 
   0   7  13       12.35       55.38      5.96 o 
   1   7  13      802.01      785.83     12.10 o 
   2   7  13       17.04       15.37      7.71 o 
   3   7  13      181.71      191.12     11.06 o 
   4   7  13      384.76      445.64     42.38 o 
   5   7  13        5.45       30.38     23.24 o 
   6   7  13       32.51        9.41     10.69 o 
  -6   8  13        9.71       37.05     16.05 o 
  -5   8  13        8.39        9.56     12.17 o 
  -4   8  13       29.86       34.93     13.69 o 
  -3   8  13       17.84       24.79     10.49 o 
  -2   8  13       33.04       31.68      5.91 o 
  -1   8  13       88.39       83.77      8.30 o 
   0   8  13       62.99       61.58      6.92 o 
   1   8  13       57.11       95.20      7.78 o 
   2   8  13      271.74      284.25     12.92 o 
   3   8  13      195.15      224.04     13.62 o 
   4   8  13        3.31      -17.01     20.64 o 
   5   8  13       67.65       69.97     29.08 o 
   6   8  13       14.46       27.32     10.97 o 
  -5   9  13        6.93        2.47     11.68 o 
  -4   9  13       50.29       59.15     16.73 o 
  -3   9  13       28.35       39.63     17.66 o 
  -2   9  13       28.47       38.13      9.71 o 
  -1   9  13      260.55      312.94     14.50 o 
   0   9  13      578.94      574.80     14.65 o 
   1   9  13       27.76       30.69      9.35 o 
   2   9  13      103.45      100.72     14.35 o 
   3   9  13       50.37       48.61     12.22 o 
   4   9  13      109.46      142.56     57.06 o 
   5   9  13       32.18       15.96     24.21 o 
  -4  10  13       23.09       33.27     14.23 o 
  -3  10  13       49.40       49.12     14.91 o 
  -2  10  13      240.02      301.41     25.80 o 
  -1  10  13        7.43       40.73     22.20 o 
   0  10  13       56.52       42.05      9.80 o 
   1  10  13       39.31       40.09     10.63 o 
   2  10  13      113.23      156.36     16.75 o 
   3  10  13        7.93       13.95     12.28 o 
   4  10  13      248.96      297.63     22.73 o 
  -3  11  13        7.87       15.05     14.23 o 
  -2  11  13       38.29       51.20     16.23 o 
  -1  11  13       55.22       71.41     17.89 o 
   0  11  13       45.52       26.41      7.67 o 
   1  11  13        5.94       19.99     18.80 o 
   2  11  13      135.80      179.63     22.78 o 
   3  11  13       86.06       97.59     16.60 o 
  -1  12  13        1.30       12.34     12.12 o 
   0  12  13        0.03       19.73     13.25 o 
   1  12  13        4.95       19.76     21.10 o 
  -6   0  14      783.44      754.57     32.96 o 
  -4   0  14      116.27       88.61     10.80 o 
  -2   0  14      131.30      168.18      6.93 o 
   0   0  14     1234.68     1422.57     15.17 o 
   2   0  14       16.42       21.97      5.60 o 
   4   0  14      131.66      131.88     12.99 o 
   6   0  14      388.18      408.07     39.67 o 
  -7   1  14       52.84       51.69     12.49 o 
  -6   1  14      123.33      100.22     14.18 o 
  -5   1  14      175.09      165.69     12.64 o 
  -4   1  14     1779.11     1775.80     23.57 o 
  -3   1  14       15.17       16.15      4.84 o 
  -2   1  14      852.65      880.12      9.33 o 
  -1   1  14      293.76      251.43      4.86 o 
   0   1  14       14.74        6.88      2.69 o 
   1   1  14      105.82      113.29      4.71 o 
   2   1  14       78.34       71.31      6.42 o 
   3   1  14       68.62       66.06      3.91 o 
   4   1  14      182.54      166.39     11.36 o 
   5   1  14       18.92       19.83     15.67 o 
   6   1  14      650.36      556.82     31.13 o 
   7   1  14       21.60        7.52     20.83 o 
  -7   2  14       36.70       31.95     14.90 o 
  -6   2  14      750.30      654.87     25.42 o 
  -5   2  14       94.83       91.37     10.89 o 
  -4   2  14       11.68       16.39      6.04 o 
  -3   2  14      131.69      135.40      8.15 o 
  -2   2  14       91.52       88.92      3.86 o 
  -1   2  14      173.93      173.73      4.57 o 
   0   2  14      128.82      148.43      4.12 o 
   1   2  14       58.09       66.49      5.11 o 
   2   2  14        9.13        8.36      4.30 o 
   3   2  14      282.53      253.98      6.39 o 
   4   2  14        2.08       -3.60      9.12 o 
   5   2  14      110.23      132.97     19.98 o 
   6   2  14       68.57       32.90     15.82 o 
   7   2  14       84.86       79.15     20.09 o 
  -7   3  14      152.49      165.72     17.78 o 
  -6   3  14        6.79       -4.79      8.57 o 
  -5   3  14       56.28       50.42     10.93 o 
  -4   3  14      142.04      145.89      9.30 o 
  -3   3  14      280.23      288.57     10.61 o 
  -2   3  14     1074.35     1057.78     11.07 o 
  -1   3  14      263.73      276.21      6.31 o 
   0   3  14     1851.65     1800.44     14.85 o 
   1   3  14      147.52      178.99      5.38 o 
   2   3  14      116.61      101.90      6.14 o 
   3   3  14      768.64      727.22     11.31 o 
   4   3  14      509.68      505.29     27.83 o 
   5   3  14       12.07       -0.72     14.02 o 
   6   3  14       31.48       11.06     15.97 o 
   7   3  14       50.57       43.81     17.21 o 
  -7   4  14      115.97      110.07     16.51 o 
  -6   4  14       19.35       18.19     12.26 o 
  -5   4  14      133.25      112.48     13.93 o 
  -4   4  14      360.68      340.38     16.10 o 
  -3   4  14      252.05      231.07     13.02 o 
  -2   4  14      251.95      242.63      6.38 o 
  -1   4  14      270.03      267.65      6.66 o 
   0   4  14     1143.84     1100.24     12.17 o 
   1   4  14       27.65       24.21      2.85 o 
   2   4  14      152.24      158.90      8.18 o 
   3   4  14       63.63       67.32      7.23 o 
   4   4  14       81.34       67.78     16.79 o 
   5   4  14       47.73       47.53      8.92 o 
   6   4  14       42.58       22.87     17.87 o 
   7   4  14       47.04       68.18     29.92 o 
  -7   5  14        3.56       11.07     10.51 o 
  -6   5  14       34.05       18.32     10.09 o 
  -5   5  14       21.29       19.71      8.38 o 
  -4   5  14      622.31      595.47     16.72 o 
  -3   5  14      123.22      154.17     16.27 o 
  -2   5  14        4.85        2.10      3.80 o 
  -1   5  14      299.68      328.89      9.13 o 
   0   5  14      161.93      170.79      6.13 o 
   1   5  14      624.34      611.96      7.67 o 
   2   5  14       49.21       33.08      6.75 o 
   3   5  14       68.26       60.64     10.95 o 
   4   5  14       69.46       57.83     14.68 o 
   5   5  14      229.12      229.19     18.50 o 
   6   5  14       23.34       20.67     22.59 o 
   7   5  14        3.49       -7.60     23.27 o 
  -6   6  14       21.05       13.81     11.41 o 
  -5   6  14      206.82      205.60     15.03 o 
  -4   6  14       57.96       57.23      8.71 o 
  -3   6  14      342.01      314.34     13.33 o 
  -2   6  14       93.26       95.88      6.80 o 
  -1   6  14      478.19      448.20     10.62 o 
   0   6  14      213.89      224.22      7.17 o 
   1   6  14      127.82      120.03      5.87 o 
   2   6  14      134.10      133.63      9.74 o 
   3   6  14      120.58      128.36     11.04 o 
   4   6  14       87.75       62.53     16.53 o 
   5   6  14      344.15      339.44     21.05 o 
   6   6  14       82.81       86.37     30.27 o 
  -6   7  14       11.55       10.80     12.77 o 
  -5   7  14        2.44        6.55      8.55 o 
  -4   7  14       69.30       52.77      9.81 o 
  -3   7  14       39.25       38.18      8.98 o 
  -2   7  14       65.54       54.29      6.77 o 
  -1   7  14      853.22      853.44     14.29 o 
   0   7  14     1761.38     1731.29     20.19 o 
   1   7  14      140.62      157.16      7.47 o 
   2   7  14      634.28      618.53     18.15 o 
   3   7  14      251.09      244.59     11.92 o 
   4   7  14      732.45      674.51     49.38 o 
   5   7  14        1.12       13.57     25.11 o 
   6   7  14       17.61       34.03     25.39 o 
  -5   8  14       15.94        6.79     11.57 o 
  -4   8  14       44.05       38.28     14.50 o 
  -3   8  14       31.08       25.19     13.18 o 
  -2   8  14      373.22      411.57     20.42 o 
  -1   8  14      264.49      276.90     10.90 o 
   0   8  14      294.72      299.79     10.40 o 
   1   8  14     1063.12     1056.50     16.40 o 
   2   8  14      169.88      165.08     10.95 o 
   3   8  14      338.83      313.78     15.11 o 
   4   8  14       79.56       82.31     21.50 o 
   5   8  14      168.13      162.80     33.71 o 
  -5   9  14       48.90       48.88     16.50 o 
  -4   9  14       70.57       56.88     15.50 o 
  -3   9  14       18.75       40.23     14.35 o 
  -2   9  14      225.79      246.22     15.83 o 
  -1   9  14      316.35      285.34     17.02 o 
   0   9  14        1.94        5.97      8.59 o 
   1   9  14       73.91       65.22     16.04 o 
   2   9  14       46.94       65.42     14.86 o 
   3   9  14      127.14      147.97     20.56 o 
   4   9  14      168.62      165.43     23.26 o 
   5   9  14       35.55       23.05     13.99 o 
  -4  10  14      115.35      155.98     22.18 o 
  -3  10  14       26.70       54.48     16.03 o 
  -2  10  14        8.96       42.14     15.66 o 
  -1  10  14       31.75       63.36     21.82 o 
   0  10  14      172.86      164.92     21.51 o 
   1  10  14      279.76      287.62     19.87 o 
   2  10  14        6.28       34.81     15.85 o 
   3  10  14      110.17      133.66     32.27 o 
   4  10  14       84.75       95.46     16.50 o 
  -3  11  14      164.43      190.70     32.87 o 
  -2  11  14        2.55       -0.46     12.19 o 
  -1  11  14       19.56       46.27     17.25 o 
   0  11  14        1.48       -3.52     10.08 o 
   1  11  14       73.56      127.57     27.40 o 
   2  11  14       24.31       41.98     14.05 o 
   3  11  14       22.06       11.14     12.17 o 
  -1  12  14       27.31       31.28     14.34 o 
   0  12  14        2.25       10.32     18.88 o 
   1  12  14       40.18       32.52     20.71 o 
  -7   0  15      206.69      183.06     21.48 o 
  -5   0  15       94.87       92.90     15.08 o 
  -3   0  15      254.66      310.70     20.07 o 
  -1   0  15     2914.68     2952.79     25.92 o 
   1   0  15      671.18      740.15     18.35 o 
   3   0  15      863.30      778.18     14.19 o 
   5   0  15     1023.16     1075.25     56.90 o 
   7   0  15       74.42       39.63     26.37 o 
  -7   1  15       19.29       17.63     10.57 o 
  -6   1  15      254.26      242.94     16.89 o 
  -5   1  15      767.02      715.82     30.34 o 
  -4   1  15      214.28      231.48     10.30 o 
  -3   1  15       79.38       80.55      7.33 o 
  -2   1  15       48.74       62.27      3.91 o 
  -1   1  15      911.79      987.65      9.07 o 
   0   1  15      585.45      594.87      7.47 o 
   1   1  15      500.95      476.23      9.34 o 
   2   1  15       30.25       22.69      4.08 o 
   3   1  15      328.18      334.66      7.26 o 
   4   1  15       20.44       27.45      8.18 o 
   5   1  15       76.75       67.17     17.64 o 
   6   1  15       26.55       56.37     18.13 o 
   7   1  15        7.45        6.01     18.21 o 
  -7   2  15      283.23      275.36     20.66 o 
  -6   2  15       85.55       93.83     13.74 o 
  -5   2  15       37.44       25.11      8.02 o 
  -4   2  15      135.79      118.47      8.58 o 
  -3   2  15        8.92       14.48      5.66 o 
  -2   2  15       46.34       49.45      4.38 o 
  -1   2  15       84.39       87.53      4.25 o 
   0   2  15       11.01       10.53      2.91 o 
   1   2  15      533.68      556.55     10.53 o 
   2   2  15      104.92       91.28      6.04 o 
   3   2  15       67.90       75.85      4.83 o 
   4   2  15     1470.59     1369.94     23.59 o 
   5   2  15        4.78       25.52     15.90 o 
   6   2  15        9.83       10.91     27.23 o 
   7   2  15       31.46       34.81     18.12 o 
  -7   3  15       56.93       49.43     13.03 o 
  -6   3  15      231.83      232.73     18.75 o 
  -5   3  15      165.14      173.76     12.54 o 
  -4   3  15      198.20      197.48     10.95 o 
  -3   3  15        5.73       -0.77      5.52 o 
  -2   3  15       97.30       90.63      4.74 o 
  -1   3  15       91.43      120.40      4.99 o 
   0   3  15       27.64       35.50      3.79 o 
   1   3  15      154.52      172.34      5.15 o 
   2   3  15       16.03       17.79      5.19 o 
   3   3  15       21.36        7.21      5.09 o 
   4   3  15       22.25       11.69     10.53 o 
   5   3  15      374.73      350.76     19.25 o 
   6   3  15       28.76        7.80     16.19 o 
   7   3  15       11.65       58.32     28.28 o 
  -7   4  15        0.27       -8.81      9.84 o 
  -6   4  15      114.34       75.00     15.86 o 
  -5   4  15      126.85      135.99     10.39 o 
  -4   4  15       39.63       52.49      8.35 o 
  -3   4  15      163.29      153.51      9.34 o 
  -2   4  15       28.52       32.17      4.14 o 
  -1   4  15      821.92      769.27     13.08 o 
   0   4  15       58.79       67.26      4.68 o 
   1   4  15       84.69       70.67      4.04 o 
   2   4  15       55.56       71.37      7.21 o 
   3   4  15      394.15      371.21     10.73 o 
   4   4  15      179.16      197.76     15.03 o 
   5   4  15       12.36        9.34      6.73 o 
   6   4  15      157.01      144.61     21.23 o 
   7   4  15        0.14      -23.69     22.55 o 
  -7   5  15        0.69       -5.84     10.04 o 
  -6   5  15       60.20       43.19     12.41 o 
  -5   5  15       78.62       61.14      8.75 o 
  -4   5  15      905.66      845.50     19.73 o 
  -3   5  15       38.55       40.03      8.03 o 
  -2   5  15      122.63      131.88      8.29 o 
  -1   5  15       25.18       26.38      5.58 o 
   0   5  15       14.81        9.09      4.26 o 
   1   5  15      204.07      203.06      6.84 o 
   2   5  15       11.81       14.90      6.41 o 
   3   5  15      115.03      143.68      9.93 o 
   4   5  15      444.87      447.16     26.10 o 
   5   5  15      619.41      604.18     29.78 o 
   6   5  15       12.77       33.44     25.41 o 
   7   5  15        1.81       15.21     24.80 o 
  -6   6  15        8.63        3.73     10.82 o 
  -5   6  15       20.06       14.58      7.86 o 
  -4   6  15       99.63       69.28      9.15 o 
  -3   6  15       59.02       64.77      8.90 o 
  -2   6  15       17.37       19.26      5.70 o 
  -1   6  15       57.09       59.18      6.43 o 
   0   6  15       15.45       15.52      4.70 o 
   1   6  15      417.32      359.32     10.85 o 
   2   6  15      112.13      120.75      9.91 o 
   3   6  15      279.72      268.98     13.15 o 
   4   6  15      785.11      726.01     32.75 o 
   5   6  15        1.87        5.57     17.08 o 
   6   6  15       22.66       28.13     27.63 o 
  -6   7  15        5.07       -6.85      9.81 o 
  -5   7  15      120.53       93.86     16.93 o 
  -4   7  15       92.17       90.85     12.15 o 
  -3   7  15        6.08       24.76      8.77 o 
  -2   7  15      159.60      154.37      8.52 o 
  -1   7  15       16.49       21.37      5.99 o 
   0   7  15      896.58      891.39     14.75 o 
   1   7  15       19.51       14.54      7.95 o 
   2   7  15      354.55      326.91     14.35 o 
   3   7  15       65.64       55.87      8.63 o 
   4   7  15       42.39       54.58     34.38 o 
   5   7  15      193.42      169.72     18.67 o 
   6   7  15       40.59       59.87     12.56 o 
  -5   8  15       25.94       20.01     13.61 o 
  -4   8  15       89.35       77.46     17.56 o 
  -3   8  15       27.21       36.57     14.14 o 
  -2   8  15        9.13       20.33      6.95 o 
  -1   8  15       63.77       57.03      6.98 o 
   0   8  15      399.86      385.28     11.13 o 
   1   8  15       35.51       44.70      8.38 o 
   2   8  15       43.25       52.70      8.78 o 
   3   8  15       40.43       44.35      8.91 o 
   4   8  15       17.06        9.95     16.18 o 
   5   8  15      118.03      112.20     32.90 o 
  -5   9  15        9.99       23.81     35.64 o 
  -4   9  15       10.32       12.37     13.54 o 
  -3   9  15      193.88      221.60     28.24 o 
  -2   9  15      343.57      324.60     17.35 o 
  -1   9  15        1.83       -0.54     12.04 o 
   0   9  15      427.45      408.65     14.34 o 
   1   9  15        5.50       20.14     11.43 o 
   2   9  15       80.02       66.95     14.04 o 
   3   9  15       31.84       50.37     17.43 o 
   4   9  15       92.45       98.67     20.63 o 
   5   9  15       25.79       17.44     50.73 o 
  -4  10  15        0.44       18.41     22.18 o 
  -3  10  15       10.47       20.50     13.65 o 
  -2  10  15       23.58       12.69     13.92 o 
  -1  10  15      453.21      462.87     33.76 o 
   0  10  15       37.44       15.35      9.68 o 
   1  10  15       42.42       22.85     11.24 o 
   2  10  15       18.57       17.51     15.06 o 
   3  10  15       59.32       53.96     28.81 o 
   4  10  15        0.07       11.34     16.41 o 
  -2  11  15       97.38      128.54     21.39 o 
  -1  11  15        0.34        7.88     13.19 o 
   0  11  15       19.90       19.54     29.41 o 
   1  11  15        3.63       21.55     20.10 o 
   2  11  15      141.86      197.15     23.15 o 
  -6   0  16        7.41       26.26     12.98 o 
  -4   0  16     1630.07     1569.62     32.72 o 
  -2   0  16     1076.73     1113.83     16.06 o 
   0   0  16        1.70       10.38      3.82 o 
   2   0  16      251.10      257.41     12.80 o 
   4   0  16      253.09      250.49     27.15 o 
   6   0  16       59.46       17.43     24.27 o 
  -7   1  16      114.43       80.42     13.84 o 
  -6   1  16      267.98      267.31     16.46 o 
  -5   1  16       16.15        9.77      5.98 o 
  -4   1  16     1239.66     1136.49     30.78 o 
  -3   1  16       88.08      110.34      9.83 o 
  -2   1  16      145.25      142.57      5.26 o 
  -1   1  16      639.29      677.34      9.20 o 
   0   1  16      508.21      525.45      7.27 o 
   1   1  16      209.48      234.54      7.43 o 
   2   1  16       55.88       56.90      4.92 o 
   3   1  16      404.72      449.39     10.54 o 
   4   1  16    11319.64    10938.76     99.34 o 
   5   1  16      149.15      156.75     20.92 o 
   6   1  16       29.55       32.51     17.33 o 
   7   1  16       69.00       69.53     19.98 o 
  -7   2  16        9.50       21.18     10.84 o 
  -6   2  16       13.52       12.26      9.45 o 
  -5   2  16      547.91      493.15     13.95 o 
  -4   2  16       26.85       17.39      6.69 o 
  -3   2  16      167.42      148.41      8.91 o 
  -2   2  16       20.81       27.50      3.62 o 
  -1   2  16       78.70      111.07      5.82 o 
   0   2  16      167.75      200.05      5.23 o 
   1   2  16       10.35       15.03      5.01 o 
   2   2  16      214.32      214.87      7.74 o 
   3   2  16      851.44      812.04     12.67 o 
   4   2  16      244.25      262.42     13.05 o 
   5   2  16     1038.64      975.89     21.92 o 
   6   2  16        9.95       17.47     15.77 o 
   7   2  16       91.82       81.27     20.44 o 
  -7   3  16       10.58       13.84     10.77 o 
  -6   3  16      256.26      236.24     19.18 o 
  -5   3  16       95.21       70.33      8.77 o 
  -4   3  16      124.15      101.17      9.65 o 
  -3   3  16       96.19       81.02      7.92 o 
  -2   3  16       37.04       40.71      4.28 o 
  -1   3  16      335.21      347.65      8.27 o 
   0   3  16      304.73      309.76      6.60 o 
   1   3  16      323.79      378.89      8.10 o 
   2   3  16      268.91      282.41      9.15 o 
   3   3  16      997.33      977.41     14.58 o 
   4   3  16     1358.04     1303.65     29.55 o 
   5   3  16       32.69       40.62      9.25 o 
   6   3  16       79.56       63.11     19.75 o 
   7   3  16       38.03       55.15     19.50 o 
  -7   4  16        3.03        0.99      9.82 o 
  -6   4  16       24.54       29.72     11.89 o 
  -5   4  16       16.93       19.32      7.37 o 
  -4   4  16       27.27        3.43      7.96 o 
  -3   4  16      135.83      113.33      9.05 o 
  -2   4  16      173.53      184.71      6.30 o 
  -1   4  16      518.11      527.95     10.14 o 
   0   4  16       26.97       31.95      4.46 o 
   1   4  16       78.59       75.22      4.95 o 
   2   4  16      271.90      256.12      9.25 o 
   3   4  16      556.52      497.65     11.78 o 
   4   4  16      127.99      135.96     13.51 o 
   5   4  16       57.00       58.63     10.63 o 
   6   4  16        5.98        6.74     10.95 o 
   7   4  16       21.25       32.48     28.09 o 
  -6   5  16        5.22        5.88      9.57 o 
  -5   5  16       65.14       53.10      9.03 o 
  -4   5  16       59.73       50.19      8.33 o 
  -3   5  16      627.18      584.49     17.92 o 
  -2   5  16       96.45      108.23      6.52 o 
  -1   5  16      210.97      213.42      8.40 o 
   0   5  16      144.08      149.65      6.28 o 
   1   5  16      231.04      213.67      8.35 o 
   2   5  16       48.08       41.42      8.32 o 
   3   5  16      818.88      822.25     16.05 o 
   4   5  16      257.33      248.63     29.92 o 
   5   5  16      307.06      320.34     20.80 o 
   6   5  16       57.08       31.34     25.38 o 
  -6   6  16      119.34      121.24     16.94 o 
  -5   6  16        0.30       11.26      7.63 o 
  -4   6  16      128.41      118.60     10.67 o 
  -3   6  16       32.60       40.48      8.11 o 
  -2   6  16      133.35      136.46      7.93 o 
  -1   6  16       62.50       73.21      6.93 o 
   0   6  16     1220.12     1223.80     14.45 o 
   1   6  16       62.47       70.47      6.84 o 
   2   6  16       60.64       73.49      8.78 o 
   3   6  16        8.42       22.59      7.56 o 
   4   6  16      106.47      127.09     14.98 o 
   5   6  16        1.79       -0.22     12.32 o 
   6   6  16       11.21        7.89      9.09 o 
  -6   7  16       16.56       26.59     12.58 o 
  -5   7  16       43.27       32.42     13.54 o 
  -4   7  16       22.59        5.48      9.81 o 
  -3   7  16      285.49      268.49     23.30 o 
  -2   7  16      209.28      216.86      9.62 o 
  -1   7  16       54.86       43.35      6.32 o 
   0   7  16        1.92       44.39      6.33 o 
   1   7  16       32.19       20.63      7.68 o 
   2   7  16       50.81       53.04      8.35 o 
   3   7  16       45.64       31.26      8.13 o 
   4   7  16       90.53      101.09     28.47 o 
   5   7  16      143.40      149.52     18.28 o 
   6   7  16        4.80        4.01     10.71 o 
  -5   8  16       57.05       74.60     39.38 o 
  -4   8  16       49.25       41.04     15.28 o 
  -3   8  16       13.29       43.12     14.85 o 
  -2   8  16      253.00      304.35     13.06 o 
  -1   8  16       16.09       14.42      6.48 o 
   0   8  16       73.33       81.02      8.83 o 
   1   8  16      128.15      133.69     15.16 o 
   2   8  16       68.39       63.30      9.60 o 
   3   8  16        8.99        9.39      7.56 o 
   4   8  16      101.95       85.08     19.47 o 
   5   8  16        8.10        8.48     25.26 o 
  -4   9  16      202.00      185.91     23.60 o 
  -3   9  16      233.81      286.49     25.76 o 
  -2   9  16      168.81      175.60     17.85 o 
  -1   9  16       63.96       47.59     15.64 o 
   0   9  16       11.99       45.48      9.11 o 
   1   9  16      555.86      563.89     24.03 o 
   2   9  16       55.49       61.89     13.86 o 
   3   9  16       50.28       85.49     18.81 o 
   4   9  16      422.49      516.43     32.39 o 
  -3  10  16      177.16      212.75     27.57 o 
  -2  10  16      599.16      574.17     48.42 o 
  -1  10  16      118.00      185.61     23.16 o 
   0  10  16        2.19       14.07     14.65 o 
   1  10  16       73.48       89.69     17.49 o 
   2  10  16      162.50      130.09     20.18 o 
   3  10  16      122.81      165.98     22.34 o 
  -2  11  16       12.29       16.24     16.66 o 
  -1  11  16      188.69      291.15     27.07 o 
   0  11  16       19.73       54.62     17.44 o 
   1  11  16       22.35       29.81     20.52 o 
   2  11  16       30.93       32.62     13.80 o 
  -7   0  17       19.87        1.81     11.52 o 
  -5   0  17      115.79      109.62     12.65 o 
  -3   0  17     1864.03     1931.64     35.83 o 
  -1   0  17      302.00      285.09     10.34 o 
   1   0  17       38.32       24.25      8.72 o 
   3   0  17     1446.27     1349.18     26.03 o 
   5   0  17       29.11       78.42     26.33 o 
   7   0  17        2.92       48.42     25.95 o 
  -7   1  17       24.01       17.55     11.00 o 
  -6   1  17      240.40      261.89     23.93 o 
  -5   1  17      249.99      198.49     11.86 o 
  -4   1  17       84.45       82.37      8.31 o 
  -3   1  17      577.14      509.75     14.53 o 
  -2   1  17      190.75      197.23      5.93 o 
  -1   1  17      218.17      213.12      7.08 o 
   0   1  17       64.16       63.52      3.73 o 
   1   1  17      216.72      206.66      7.36 o 
   2   1  17      138.74      134.87      8.01 o 
   3   1  17      429.75      433.92     11.29 o 
   4   1  17      203.97      184.44     11.56 o 
   5   1  17       59.09       50.46      9.27 o 
   6   1  17       25.76       -0.15     21.31 o 
   7   1  17       10.93      -17.55     15.16 o 
  -7   2  17       84.64       68.31     22.87 o 
  -6   2  17      130.85      111.25     14.76 o 
  -5   2  17      429.29      440.02     13.87 o 
  -4   2  17      214.21      191.58     10.29 o 
  -3   2  17       27.46       37.84      7.07 o 
  -2   2  17       87.43       92.18      4.60 o 
  -1   2  17        6.77       10.41      3.95 o 
   0   2  17      125.07      136.00      4.82 o 
   1   2  17       43.96       50.81      5.60 o 
   2   2  17      360.71      346.23      9.49 o 
   3   2  17      176.86      217.83      9.17 o 
   4   2  17     1151.16     1048.04     28.48 o 
   5   2  17      107.70      106.08     11.25 o 
   6   2  17       54.26       42.96     18.89 o 
   7   2  17        7.82       19.00     18.34 o 
  -7   3  17      386.94      405.47     25.26 o 
  -6   3  17        1.67        1.33      8.98 o 
  -5   3  17      112.09       96.17      9.55 o 
  -4   3  17       84.27       82.71      8.49 o 
  -3   3  17      176.86      178.93     10.06 o 
  -2   3  17      353.34      364.62      7.64 o 
  -1   3  17      457.92      438.89      8.97 o 
   0   3  17      349.47      344.46      7.13 o 
   1   3  17      251.98      262.38      7.24 o 
   2   3  17      733.58      722.71     13.28 o 
   3   3  17      491.18      442.01     10.92 o 
   4   3  17      170.82      213.87     21.89 o 
   5   3  17       10.39       -7.17      8.84 o 
   6   3  17        2.65      -16.58     21.29 o 
   7   3  17       48.19       52.19     19.90 o 
  -6   4  17      104.79      118.11     15.97 o 
  -5   4  17       44.08       37.76      7.99 o 
  -4   4  17      469.32      429.55     16.62 o 
  -3   4  17      621.67      556.91     14.76 o 
  -2   4  17       66.60       84.08      5.66 o 
  -1   4  17      318.64      358.19      9.09 o 
   0   4  17       13.79       10.34      4.19 o 
   1   4  17       35.21       22.58      5.13 o 
   2   4  17       12.26       17.19      6.54 o 
   3   4  17      122.19      146.24      8.54 o 
   4   4  17     1638.17     1582.93     34.11 o 
   5   4  17        9.55       10.80      9.70 o 
   6   4  17       53.23       24.02     13.77 o 
  -6   5  17        5.54        2.52     11.73 o 
  -5   5  17       22.98       27.15      8.07 o 
  -4   5  17       11.35        8.30      6.82 o 
  -3   5  17      104.52      102.81      9.48 o 
  -2   5  17     1006.46     1055.45     16.79 o 
  -1   5  17        9.30        7.49      5.50 o 
   0   5  17        0.92       -0.17      4.43 o 
   1   5  17       41.24       49.16      6.10 o 
   2   5  17      487.22      459.32     13.28 o 
   3   5  17      110.51      103.28      8.65 o 
   4   5  17        3.20       -8.85      8.61 o 
   5   5  17      131.81      104.94     16.36 o 
   6   5  17        0.71       26.37     23.92 o 
  -6   6  17       18.41       30.81     12.32 o 
  -5   6  17        5.09        0.25      8.50 o 
  -4   6  17      170.67      177.21     18.53 o 
  -3   6  17      460.86      461.18     18.55 o 
  -2   6  17      234.13      224.85      9.02 o 
  -1   6  17      364.07      410.32     11.11 o 
   0   6  17        6.63       12.48      5.86 o 
   1   6  17      387.29      374.82     12.84 o 
   2   6  17       36.58       13.49      6.72 o 
   3   6  17      293.41      276.08     14.20 o 
   4   6  17      236.99      186.38     24.92 o 
   5   6  17       52.16       29.68     17.04 o 
   6   6  17       14.40        7.88     10.05 o 
  -5   7  17       50.14       35.94     14.99 o 
  -4   7  17        9.99        4.26     10.26 o 
  -3   7  17       47.31       40.71     13.93 o 
  -2   7  17      398.00      391.51     14.11 o 
  -1   7  17       22.57       13.64      6.73 o 
   0   7  17     1453.03     1381.30     18.45 o 
   1   7  17      215.61      226.70     11.31 o 
   2   7  17      194.25      239.00     12.30 o 
   3   7  17      353.10      368.09     15.71 o 
   4   7  17       43.16       24.08     12.74 o 
   5   7  17       46.73       24.66     18.90 o 
  -5   8  17       22.29       28.08     14.34 o 
  -4   8  17       60.99       44.97     15.75 o 
  -3   8  17       37.84       40.87     15.13 o 
  -2   8  17      747.30      726.77     18.80 o 
  -1   8  17       53.35       51.39     13.79 o 
   0   8  17      388.33      376.00     13.66 o 
   1   8  17      566.88      517.53     22.86 o 
   2   8  17      121.33      102.41     14.49 o 
   3   8  17      104.99      104.79     13.02 o 
   4   8  17       33.69        0.48     16.09 o 
   5   8  17      166.26      159.92     27.57 o 
  -4   9  17       14.77       23.87     13.92 o 
  -3   9  17      201.09      202.64     23.94 o 
  -2   9  17      179.97      179.49     21.63 o 
  -1   9  17       67.03       50.29     15.99 o 
   0   9  17      505.47      485.13     16.99 o 
   1   9  17        8.16       27.35     11.91 o 
   2   9  17      192.37      154.55     16.59 o 
   3   9  17       38.55       41.75     16.61 o 
   4   9  17      154.43      170.16     41.56 o 
  -3  10  17      128.98      139.96     34.13 o 
  -2  10  17       20.23       38.86     23.75 o 
  -1  10  17       11.76       17.11     14.94 o 
   0  10  17       63.10       53.25     17.51 o 
   1  10  17       97.07      105.46     18.91 o 
   2  10  17       51.77       48.93     19.78 o 
   3  10  17       33.06       52.11     17.86 o 
  -1  11  17       62.72       85.66     19.33 o 
   0  11  17       82.76      122.81     21.25 o 
   1  11  17      157.19      231.90     34.17 o 
  -6   0  18      365.26      329.17     25.71 o 
  -4   0  18     1573.50     1512.00     33.19 o 
  -2   0  18      790.76      853.17     17.54 o 
   0   0  18      878.73      830.24     13.61 o 
   2   0  18      443.19      444.54     17.01 o 
   4   0  18     1790.98     1668.72     41.27 o 
   6   0  18       48.80       13.80     24.53 o 
  -7   1  18       23.83       28.02     11.54 o 
  -6   1  18      144.17      109.50     13.03 o 
  -5   1  18       21.85       27.09      6.98 o 
  -4   1  18      101.85       89.10      8.44 o 
  -3   1  18      160.11      132.70     10.54 o 
  -2   1  18      716.05      731.37      9.99 o 
  -1   1  18       23.13       23.56      4.02 o 
   0   1  18     2817.65     2769.78     19.30 o 
   1   1  18      101.36      100.30      7.31 o 
   2   1  18      947.19      912.16     16.14 o 
   3   1  18     1568.10     1522.70     20.40 o 
   4   1  18       75.11       78.41     12.16 o 
   5   1  18      186.33      205.74     15.50 o 
   6   1  18       55.92       27.42     18.97 o 
   7   1  18        2.39       20.43     18.10 o 
  -7   2  18       24.56       23.53     12.10 o 
  -6   2  18       43.38       60.72     12.35 o 
  -5   2  18       14.66       13.42      6.55 o 
  -4   2  18      238.09      236.84     11.29 o 
  -3   2  18       92.39      102.16      8.82 o 
  -2   2  18      214.86      210.53      6.05 o 
  -1   2  18       29.55       26.45      4.49 o 
   0   2  18      357.75      372.05      7.02 o 
   1   2  18      274.72      289.50      9.21 o 
   2   2  18      298.91      314.43     10.95 o 
   3   2  18       42.88       55.82      7.31 o 
   4   2  18       59.22       73.90      9.83 o 
   5   2  18      158.43      175.03     13.28 o 
   6   2  18       21.22       13.27     26.52 o 
   7   2  18        5.99       13.67     34.05 o 
  -6   3  18       19.15       26.18     11.68 o 
  -5   3  18        6.77        7.99      6.97 o 
  -4   3  18        3.64       12.61      6.57 o 
  -3   3  18      254.89      267.74     14.84 o 
  -2   3  18        7.86       12.62      4.04 o 
  -1   3  18      452.39      426.01      9.15 o 
   0   3  18      264.31      263.00      6.70 o 
   1   3  18       42.28       38.63      5.88 o 
   2   3  18       17.55       11.61      5.79 o 
   3   3  18      351.26      331.49     11.35 o 
   4   3  18        6.06        9.35      8.30 o 
   5   3  18       21.75        8.75      9.98 o 
   6   3  18        7.12       21.79     17.25 o 
  -6   4  18       27.24       28.13     11.35 o 
  -5   4  18      142.99      122.32     10.63 o 
  -4   4  18       71.69       49.74      8.39 o 
  -3   4  18      689.52      689.67     16.39 o 
  -2   4  18      732.03      709.08     12.21 o 
  -1   4  18       21.17       20.75      4.99 o 
   0   4  18       96.04      109.17      5.82 o 
   1   4  18       94.06       90.06     11.48 o 
   2   4  18      184.58      202.69      9.10 o 
   3   4  18      184.14      166.96      8.58 o 
   4   4  18      156.01      139.76     17.52 o 
   5   4  18      125.98      107.22     13.01 o 
   6   4  18       20.00       28.73     17.86 o 
  -6   5  18        8.91        4.53      9.84 o 
  -5   5  18       13.28       10.22     15.96 o 
  -4   5  18       38.97       33.70      8.11 o 
  -3   5  18      464.70      452.25     15.46 o 
  -2   5  18      572.80      547.62     11.63 o 
  -1   5  18       66.43       61.41      6.66 o 
   0   5  18        0.09        1.02      5.57 o 
   1   5  18      387.07      424.55     13.02 o 
   2   5  18       73.42       60.13      7.94 o 
   3   5  18      579.11      605.58     13.62 o 
   4   5  18      306.46      299.98     21.53 o 
   5   5  18      144.17      139.20     13.81 o 
   6   5  18       28.86       25.34     24.50 o 
  -6   6  18       97.89      100.52     21.05 o 
  -5   6  18       16.97        2.62     10.45 o 
  -4   6  18       25.17       34.47     11.32 o 
  -3   6  18      399.40      384.63     20.45 o 
  -2   6  18      506.79      522.39     12.20 o 
  -1   6  18      152.23      161.45      8.25 o 
   0   6  18       37.88       35.44      7.25 o 
   1   6  18      184.11      186.57     13.07 o 
   2   6  18      276.52      282.83     11.60 o 
   3   6  18      223.27      262.14     14.75 o 
   4   6  18      274.63      276.74     17.75 o 
   5   6  18       63.41       32.91     12.06 o 
   6   6  18        9.22        6.42     10.61 o 
  -5   7  18        6.04       -3.23      9.40 o 
  -4   7  18       47.40       52.30     13.28 o 
  -3   7  18       14.82       16.55     12.83 o 
  -2   7  18       25.31       24.30      7.57 o 
  -1   7  18       26.67       34.88      8.04 o 
   0   7  18       37.47       41.43      6.16 o 
   1   7  18       47.89       62.25      8.18 o 
   2   7  18        2.36       -2.75      6.94 o 
   3   7  18      130.05      113.96     10.33 o 
   4   7  18      101.48      110.14     13.07 o 
   5   7  18        4.62        5.62     12.85 o 
  -5   8  18       18.03       23.85     14.38 o 
  -4   8  18       45.44       57.96     17.26 o 
  -3   8  18       89.92       85.79     18.29 o 
  -2   8  18      290.47      330.12     18.40 o 
  -1   8  18       62.25       39.84     15.13 o 
   0   8  18       96.83       98.67      8.87 o 
   1   8  18      402.53      442.15     22.08 o 
   2   8  18       26.88       19.20     12.62 o 
   3   8  18       26.61       15.41     12.10 o 
   4   8  18      247.54      235.01     24.40 o 
   5   8  18        5.71        9.79     14.35 o 
  -4   9  18       19.37       31.39     14.63 o 
  -3   9  18        1.50       15.89     14.08 o 
  -2   9  18        5.11       14.13     13.30 o 
  -1   9  18       54.05       39.36     16.76 o 
   0   9  18      123.87      145.65     19.46 o 
   1   9  18      228.95      218.45     23.17 o 
   2   9  18        1.69        8.89      8.28 o 
   3   9  18        9.96       13.93     20.10 o 
   4   9  18       93.70       96.31     20.49 o 
  -3  10  18       48.23       37.69     21.73 o 
  -2  10  18       56.66       68.84     17.84 o 
  -1  10  18       12.07       20.22     13.53 o 
   0  10  18       17.95       18.51     14.54 o 
   1  10  18      119.20      122.01     21.00 o 
   2  10  18        5.58       -4.28     13.59 o 
   3  10  18      165.77      216.51     24.74 o 
  -1  11  18       30.62       54.85     52.47 o 
   0  11  18        6.79       15.24     18.71 o 
   1  11  18        2.82       14.60     18.15 o 
  -7   0  19       99.56       82.78     24.61 o 
  -5   0  19      158.92      131.66     14.03 o 
  -3   0  19      620.41      660.41     22.59 o 
  -1   0  19      191.80      215.29     10.07 o 
   1   0  19       30.22       28.27      9.66 o 
   3   0  19      566.54      539.01     19.79 o 
   5   0  19     1668.36     1583.27     57.34 o 
   7   0  19       11.89       29.62     26.56 o 
  -7   1  19        7.63       22.16     11.74 o 
  -6   1  19       46.17       40.10     10.62 o 
  -5   1  19       83.92       82.16      8.61 o 
  -4   1  19      103.75       91.89      8.46 o 
  -3   1  19      983.77      948.46     18.62 o 
  -2   1  19       99.85      105.08      6.60 o 
  -1   1  19      661.04      676.45     10.24 o 
   0   1  19        1.82       15.26      3.37 o 
   1   1  19      377.44      394.71     12.22 o 
   2   1  19      350.56      320.89     11.18 o 
   3   1  19      103.19       84.64      8.02 o 
   4   1  19      700.65      706.38     19.12 o 
   5   1  19      825.17      772.79     22.60 o 
   6   1  19       44.09       87.06     21.08 o 
   7   1  19       65.11      118.09     23.51 o 
  -6   2  19      135.60      161.03     20.51 o 
  -5   2  19       11.34       21.70      7.25 o 
  -4   2  19      109.99      113.86      9.21 o 
  -3   2  19      552.80      560.06     14.99 o 
  -2   2  19      813.32      807.20     10.23 o 
  -1   2  19       69.63       64.73      7.01 o 
   0   2  19      748.53      732.27     10.18 o 
   1   2  19      124.94      152.65      7.81 o 
   2   2  19       99.94       95.16      8.35 o 
   3   2  19     1635.57     1625.42     29.76 o 
   4   2  19      254.61      286.40     14.14 o 
   5   2  19      123.93      127.49     12.94 o 
   6   2  19       18.25        4.97     17.03 o 
  -6   3  19      124.70       82.87     14.76 o 
  -5   3  19        9.48       17.71      7.49 o 
  -4   3  19       78.98       76.10      8.40 o 
  -3   3  19       33.90       31.96      7.28 o 
  -2   3  19      218.78      252.60      8.18 o 
  -1   3  19      110.03      110.86      6.13 o 
   0   3  19      100.29      103.82      5.28 o 
   1   3  19      169.06      164.64      8.48 o 
   2   3  19       32.49       31.57      7.40 o 
   3   3  19       64.25       50.86     11.81 o 
   4   3  19      837.46      805.39     22.42 o 
   5   3  19       86.37       87.52     18.28 o 
   6   3  19       19.64       12.64     17.16 o 
  -6   4  19        4.68        4.74     14.79 o 
  -5   4  19       12.39       13.62      9.40 o 
  -4   4  19       64.10       45.01      8.27 o 
  -3   4  19      424.74      406.39     13.43 o 
  -2   4  19      143.70      154.16      7.72 o 
  -1   4  19       51.53       40.75      5.70 o 
   0   4  19      451.76      465.43     10.34 o 
   1   4  19      397.96      405.03     10.89 o 
   2   4  19      185.48      174.87      8.87 o 
   3   4  19       42.35       34.53      7.04 o 
   4   4  19      698.78      692.02     24.36 o 
   5   4  19      105.86      148.63     21.62 o 
   6   4  19       41.95       58.37     26.03 o 
  -6   5  19      284.78      255.30     21.54 o 
  -5   5  19      135.34      117.72     17.34 o 
  -4   5  19      509.65      470.70     22.68 o 
  -3   5  19       71.36       81.71      9.55 o 
  -2   5  19     1887.14     1821.18     20.97 o 
  -1   5  19      398.09      400.10     11.08 o 
   0   5  19      445.76      425.06     10.96 o 
   1   5  19      117.01      123.37      9.17 o 
   2   5  19      185.93      134.30      9.98 o 
   3   5  19       11.44        7.58      7.38 o 
   4   5  19      102.18      106.66     33.97 o 
   5   5  19       35.84       16.75     15.42 o 
   6   5  19       26.51       20.71     27.86 o 
  -5   6  19       39.73       45.01     12.95 o 
  -4   6  19       90.81       83.16     14.11 o 
  -3   6  19      130.12      157.67     15.38 o 
  -2   6  19       90.93       88.83      9.00 o 
  -1   6  19      488.69      510.38     12.07 o 
   0   6  19      315.62      326.63      9.89 o 
   1   6  19       59.00       44.15      7.60 o 
   2   6  19       53.82       78.66      8.81 o 
   3   6  19       50.59       50.85      7.77 o 
   4   6  19       78.84       77.83     13.99 o 
   5   6  19       58.44       67.69     16.89 o 
  -5   7  19       13.11       12.11     11.49 o 
  -4   7  19       49.76       41.68     18.24 o 
  -3   7  19      155.29      140.68     20.60 o 
  -2   7  19      145.90      143.21     11.01 o 
  -1   7  19      313.55      335.89     17.17 o 
   0   7  19       21.54       23.97      9.66 o 
   1   7  19       50.40       24.11     10.42 o 
   2   7  19       18.84        1.17      8.51 o 
   3   7  19       15.72       13.99      7.57 o 
   4   7  19      346.28      313.83     20.04 o 
   5   7  19       49.75       24.24     14.03 o 
  -4   8  19        8.57        9.50     15.61 o 
  -3   8  19       38.49       21.94     12.86 o 
  -2   8  19       94.64       88.84     12.17 o 
  -1   8  19      227.75      253.79     24.55 o 
   0   8  19      289.61      312.98     15.53 o 
   1   8  19       95.79       97.82     14.64 o 
   2   8  19      293.16      281.37     20.06 o 
   3   8  19       12.56        4.02      8.45 o 
   4   8  19       13.98        2.95     13.91 o 
  -3   9  19      107.78      156.72     22.59 o 
  -2   9  19       36.65       40.89     23.81 o 
  -1   9  19       58.76       41.87     20.62 o 
   0   9  19       20.90       14.10     17.39 o 
   1   9  19       38.85       53.57     14.00 o 
   2   9  19        3.40        5.73     11.05 o 
   3   9  19       93.91      114.86     20.14 o 
  -2  10  19      419.46      496.80     82.78 o 
  -1  10  19        5.20        3.13     12.63 o 
   0  10  19       19.99        3.20     14.05 o 
   1  10  19       56.84       71.85     17.40 o 
   2  10  19       38.51       41.09     16.17 o 
  -6   0  20      159.07      115.09     20.20 o 
  -4   0  20      384.04      449.30     20.16 o 
  -2   0  20       23.71       40.60      7.49 o 
   0   0  20       36.20       33.76      7.88 o 
   2   0  20       20.89       27.94     10.31 o 
   4   0  20      339.28      369.35     22.27 o 
   6   0  20      750.12      690.95     53.43 o 
  -6   1  20      108.72      110.65     14.95 o 
  -5   1  20        2.08      -11.34      5.67 o 
  -4   1  20      169.52      151.13     10.09 o 
  -3   1  20        7.67        6.92      6.17 o 
  -2   1  20     2720.52     2679.00     23.33 o 
  -1   1  20      249.20      270.61      7.38 o 
   0   1  20        5.83       -1.24      3.61 o 
   1   1  20       73.37       57.41      7.91 o 
   2   1  20      284.53      203.90     13.59 o 
   3   1  20       28.04       32.37      6.90 o 
   4   1  20       16.24       18.19      8.55 o 
   5   1  20        9.50       -5.66      7.66 o 
   6   1  20      501.52      514.84     34.17 o 
  -6   2  20      219.21      238.35     19.85 o 
  -5   2  20       21.26        7.37      7.10 o 
  -4   2  20       90.20      100.39     12.03 o 
  -3   2  20      685.03      648.19     16.01 o 
  -2   2  20      801.69      814.39     11.76 o 
  -1   2  20       10.91       12.09      4.82 o 
   0   2  20       28.16       37.45      4.54 o 
   1   2  20      116.16      135.24      9.51 o 
   2   2  20     1432.72     1349.69     21.04 o 
   3   2  20      148.97      147.70      8.79 o 
   4   2  20      137.55      167.59     12.21 o 
   5   2  20       44.50       19.98     10.84 o 
   6   2  20       23.77       32.89     18.37 o 
  -6   3  20       22.59       15.52     10.51 o 
  -5   3  20       34.09       24.62     10.63 o 
  -4   3  20       64.01       51.82      8.01 o 
  -3   3  20      157.36      186.80     10.63 o 
  -2   3  20      151.64      188.74      7.87 o 
  -1   3  20      221.01      228.56      7.83 o 
   0   3  20      200.26      213.67      7.54 o 
   1   3  20       66.26       68.69      7.18 o 
   2   3  20       73.09       74.09      8.28 o 
   3   3  20       14.44       18.53      6.94 o 
   4   3  20      117.41      110.01     20.87 o 
   5   3  20      290.52      300.96     17.70 o 
   6   3  20      215.73      293.50     38.04 o 
  -6   4  20      123.84      123.39     16.60 o 
  -5   4  20        1.03        0.24      9.15 o 
  -4   4  20       75.24       80.72     18.22 o 
  -3   4  20      496.50      505.85     15.86 o 
  -2   4  20      169.84      180.67      8.07 o 
  -1   4  20      175.23      171.78      8.06 o 
   0   4  20      115.82      106.32      7.35 o 
   1   4  20      693.06      656.72     13.26 o 
   2   4  20      410.83      416.65     13.28 o 
   3   4  20      252.33      250.88     10.87 o 
   4   4  20      360.70      375.73     20.25 o 
   5   4  20        0.82        1.37     10.40 o 
   6   4  20       55.39       79.21     21.30 o 
  -5   5  20      104.46      110.37     15.72 o 
  -4   5  20      123.22      113.86     14.75 o 
  -3   5  20      253.65      259.02     17.90 o 
  -2   5  20       35.03       37.56      5.91 o 
  -1   5  20       54.48       63.17      6.69 o 
   0   5  20        1.07        5.64      5.30 o 
   1   5  20       18.01       18.50      7.15 o 
   2   5  20        8.17        6.66      5.90 o 
   3   5  20      256.30      270.17     12.16 o 
   4   5  20      135.20      130.75     15.30 o 
   5   5  20       48.08       54.28     12.66 o 
  -5   6  20       29.00       36.15     12.27 o 
  -4   6  20        8.18       15.08     13.70 o 
  -3   6  20       22.28       31.55     11.46 o 
  -2   6  20        7.41       46.01      7.90 o 
  -1   6  20     1272.39     1286.26     18.43 o 
   0   6  20       73.59       68.55      7.86 o 
   1   6  20      360.73      355.08     19.32 o 
   2   6  20       81.09       73.41      8.32 o 
   3   6  20      242.79      252.43     12.81 o 
   4   6  20        2.56       36.91     12.91 o 
   5   6  20       41.65        6.80     14.45 o 
  -5   7  20       15.03      -12.00     13.61 o 
  -4   7  20       22.43       12.10     19.62 o 
  -3   7  20       12.26        9.21     26.92 o 
  -2   7  20       21.35       27.57      7.62 o 
  -1   7  20       63.64      103.73     12.46 o 
   0   7  20       88.33      113.33      8.83 o 
   1   7  20      100.32       97.26     12.39 o 
   2   7  20        4.10       13.84     11.80 o 
   3   7  20      132.09      150.61     16.48 o 
   4   7  20      241.76      225.50     21.67 o 
   5   7  20       44.20       48.39     28.45 o 
  -4   8  20       15.78       12.52     14.18 o 
  -3   8  20       22.52       43.52     18.44 o 
  -2   8  20      111.03      110.42     26.52 o 
  -1   8  20      439.33      394.74     35.48 o 
   0   8  20        6.13        4.99      7.98 o 
   1   8  20      432.55      412.61     22.19 o 
   2   8  20       25.06       57.92     13.79 o 
   3   8  20      158.36      203.58     17.96 o 
   4   8  20       69.82       69.90     20.16 o 
  -3   9  20       60.52        6.66     28.28 o 
  -2   9  20      201.35      166.33     22.61 o 
  -1   9  20       25.20       27.70     14.32 o 
   0   9  20        0.99       10.69     13.29 o 
   1   9  20        6.09       -0.87     10.95 o 
   2   9  20       26.64       35.41     13.33 o 
   3   9  20      330.88      343.20     28.16 o 
  -2  10  20       93.78      124.71     22.20 o 
  -1  10  20       14.29       15.85     15.13 o 
   0  10  20      141.46      105.72     37.07 o 
   1  10  20      151.66      151.72     22.23 o 
   2  10  20       11.71        9.31     14.39 o 
  -5   0  21       89.75       64.21     16.21 o 
  -3   0  21      982.20      926.13     26.59 o 
  -1   0  21      815.13      858.91     17.78 o 
   1   0  21      205.61      192.60     14.69 o 
   3   0  21      320.70      340.24     16.88 o 
   5   0  21      146.09      107.88     14.62 o 
  -6   1  21       22.39       21.34     11.35 o 
  -5   1  21        7.82        7.35      8.47 o 
  -4   1  21       11.13       15.85      7.27 o 
  -3   1  21     1009.71      994.12     22.06 o 
  -2   1  21      112.54      115.43      7.70 o 
  -1   1  21      140.15      159.01      6.58 o 
   0   1  21      231.78      261.39      9.38 o 
   1   1  21       54.14       53.80      8.15 o 
   2   1  21      420.55      445.16     13.70 o 
   3   1  21      131.45      110.26     11.63 o 
   4   1  21       37.83       32.85     10.01 o 
   5   1  21        3.08       -0.58      8.13 o 
   6   1  21      171.83      214.06     27.25 o 
  -6   2  21       14.76       20.93     10.84 o 
  -5   2  21       51.11       40.16     10.10 o 
  -4   2  21       41.17       39.10      7.77 o 
  -3   2  21      950.62      889.01     18.57 o 
  -2   2  21      855.18      823.85     12.93 o 
  -1   2  21       66.13       64.26      6.43 o 
   0   2  21        6.34        6.85      5.00 o 
   1   2  21       45.01       39.98      7.79 o 
   2   2  21       98.44       90.73      8.63 o 
   3   2  21      152.91      126.77      8.72 o 
   4   2  21       65.26       53.62     10.00 o 
   5   2  21      374.82      379.44     19.47 o 
   6   2  21      131.83      133.91     24.03 o 
  -6   3  21      300.52      313.91     22.42 o 
  -5   3  21        1.02       -4.08      8.68 o 
  -4   3  21        7.68       -1.37      7.28 o 
  -3   3  21       11.30        7.16      6.09 o 
  -2   3  21      959.95      940.39     14.90 o 
  -1   3  21      127.71      113.37      7.25 o 
   0   3  21        1.08       -0.23      4.76 o 
   1   3  21      107.38      114.60      9.56 o 
   2   3  21      147.11      142.36      9.56 o 
   3   3  21      118.40      113.11      8.60 o 
   4   3  21       63.57       49.68     10.48 o 
   5   3  21        1.39       -7.89     10.44 o 
   6   3  21       67.35       19.47     19.24 o 
  -6   4  21       35.50       55.09     20.61 o 
  -5   4  21        4.07       -2.68      9.38 o 
  -4   4  21        5.20       17.32      9.91 o 
  -3   4  21      100.99       79.20     14.18 o 
  -2   4  21     2977.67     2918.56     28.34 o 
  -1   4  21       77.95       76.71      6.58 o 
   0   4  21       45.05       52.48      6.04 o 
   1   4  21       23.26       23.50      5.73 o 
   2   4  21      630.06      578.93     15.23 o 
   3   4  21      192.64      199.40     10.47 o 
   4   4  21       54.53       39.61     13.36 o 
   5   4  21        1.18       -1.10     10.88 o 
   6   4  21       10.95        4.26     18.58 o 
  -5   5  21       29.11       40.44     16.17 o 
  -4   5  21       49.94       44.45     12.15 o 
  -3   5  21      352.91      353.55     20.05 o 
  -2   5  21       60.53       72.86      7.94 o 
  -1   5  21       28.29       19.93      5.89 o 
   0   5  21       13.01       14.34      5.22 o 
   1   5  21       87.00       80.05      7.64 o 
   2   5  21       10.84        2.32      6.82 o 
   3   5  21      155.88      178.42     10.65 o 
   4   5  21      523.38      487.17     22.75 o 
   5   5  21        3.95        4.89     15.60 o 
  -5   6  21       11.74       15.88     11.34 o 
  -4   6  21       43.52       63.37     13.73 o 
  -3   6  21       10.40       13.87      9.70 o 
  -2   6  21     1820.01     1849.25     42.33 o 
  -1   6  21      550.02      531.63     31.78 o 
   0   6  21       62.16       65.82      7.83 o 
   1   6  21       54.49       56.98     10.66 o 
   2   6  21      182.27      123.37     10.88 o 
   3   6  21       79.98       72.67      8.36 o 
   4   6  21       47.32       47.11     15.22 o 
   5   6  21        1.32      -16.76     26.42 o 
  -4   7  21       12.75       22.16     13.61 o 
  -3   7  21      767.16      742.80     68.31 o 
  -2   7  21       86.82      133.39     10.61 o 
  -1   7  21      135.80      136.74     15.92 o 
   0   7  21       18.17       19.83      7.27 o 
   1   7  21       23.48       24.74     10.00 o 
   2   7  21       12.45        8.99     11.14 o 
   3   7  21      264.40      225.12     19.44 o 
   4   7  21       77.15       78.86     16.69 o 
  -4   8  21       28.02       30.54     14.44 o 
  -3   8  21       36.90       15.12     27.21 o 
  -2   8  21      215.98      219.05     23.93 o 
  -1   8  21        0.79       20.09     14.49 o 
   0   8  21      326.00      363.64     19.31 o 
   1   8  21        6.40       17.18     11.73 o 
   2   8  21      859.88      905.32     31.23 o 
   3   8  21      178.13      194.93     18.40 o 
   4   8  21       55.89       43.11     16.90 o 
  -3   9  21       13.96       17.41     14.58 o 
  -2   9  21        0.58       10.53     13.41 o 
  -1   9  21       64.81       97.40     19.42 o 
   0   9  21        4.16       13.94     15.67 o 
   1   9  21       43.40       34.44     12.90 o 
   2   9  21        1.23        6.19     11.27 o 
   3   9  21       33.96       44.43     17.40 o 
  -1  10  21       33.48       33.08     17.35 o 
   0  10  21        1.90       17.93     15.25 o 
   1  10  21        4.16       25.80     26.77 o 
  -6   0  22      247.52      226.88     24.47 o 
  -4   0  22      135.05      135.47     49.05 o 
  -2   0  22     4516.11     4452.19     51.99 o 
   0   0  22       33.64       34.93     10.38 o 
   2   0  22     1005.06      930.62     25.82 o 
   4   0  22      141.99      143.57     17.62 o 
   6   0  22      808.00      892.08     61.80 o 
  -6   1  22        5.85        4.22     10.49 o 
  -5   1  22        0.16       -2.17      7.87 o 
  -4   1  22      370.82      342.36     17.82 o 
  -3   1  22       86.57       88.17      8.59 o 
  -2   1  22      132.15      140.56      7.63 o 
  -1   1  22       63.52       65.27      6.22 o 
   0   1  22      108.71      105.63      7.59 o 
   1   1  22      200.84      237.81     11.26 o 
   2   1  22       13.44      -12.24      6.31 o 
   3   1  22        7.98       -0.17      6.09 o 
   4   1  22       39.46       28.23      9.78 o 
   5   1  22        0.62       -4.39      8.54 o 
   6   1  22       16.01       10.52     19.15 o 
  -6   2  22       56.75       65.09     13.25 o 
  -5   2  22        2.09      -10.48      8.30 o 
  -4   2  22       94.85      107.56     12.39 o 
  -3   2  22       61.19       79.07     10.52 o 
  -2   2  22      886.61      881.55     13.53 o 
  -1   2  22       23.15       24.56      6.86 o 
   0   2  22      503.84      511.28     11.72 o 
   1   2  22      251.87      270.89     11.72 o 
   2   2  22      151.06      144.78      9.45 o 
   3   2  22      177.06      181.80      9.93 o 
   4   2  22       10.50       11.62      9.50 o 
   5   2  22        6.29        0.83     10.73 o 
   6   2  22      133.08      146.48     24.46 o 
  -6   3  22       54.61       68.69     14.29 o 
  -5   3  22        5.11        8.07     10.15 o 
  -4   3  22        4.74       16.12      8.99 o 
  -3   3  22      111.30      121.38     13.36 o 
  -2   3  22      249.57      261.00      8.51 o 
  -1   3  22      454.05      462.36     10.98 o 
   0   3  22        2.03       -7.77      4.97 o 
   1   3  22      174.83      164.22     12.08 o 
   2   3  22      252.04      256.05     11.44 o 
   3   3  22       11.66       -0.76      6.35 o 
   4   3  22       22.22       23.48     10.04 o 
   5   3  22       14.91       20.35     11.25 o 
   6   3  22       28.06       61.80     33.73 o 
  -5   4  22       43.52       48.51     12.72 o 
  -4   4  22        0.87        3.26      8.79 o 
  -3   4  22       57.59       28.68      9.44 o 
  -2   4  22      307.48      305.64     11.29 o 
  -1   4  22       69.95       68.59      6.46 o 
   0   4  22       69.88       68.47      6.20 o 
   1   4  22       15.16        7.83      6.28 o 
   2   4  22      381.27      372.72     13.17 o 
   3   4  22       44.86       39.90      7.87 o 
   4   4  22        8.61       14.23     10.00 o 
   5   4  22       65.32       85.00     13.93 o 
  -5   5  22       16.39        6.17     14.59 o 
  -4   5  22       49.50       55.99     20.27 o 
  -3   5  22      240.46      256.91     18.56 o 
  -2   5  22       11.71       24.53      7.08 o 
  -1   5  22      117.91      118.15     10.04 o 
   0   5  22        8.20        8.70      5.97 o 
   1   5  22       80.38      113.24     10.57 o 
   2   5  22      102.59       91.35     11.04 o 
   3   5  22       81.74       75.20      9.54 o 
   4   5  22       24.05       12.47     12.21 o 
   5   5  22       88.30      121.54     23.93 o 
  -4   6  22       66.81       31.38     12.94 o 
  -3   6  22       36.03       43.39     12.72 o 
  -2   6  22       26.51       47.08     12.89 o 
  -1   6  22       19.76       38.11     10.18 o 
   0   6  22       18.45       20.80      6.92 o 
   1   6  22       65.58       85.53     10.50 o 
   2   6  22       32.58       36.38     11.73 o 
   3   6  22        4.63       -1.19     11.97 o 
   4   6  22       73.63       57.53     14.42 o 
  -4   7  22       36.59       62.93     18.04 o 
  -3   7  22       11.54       -0.98     12.73 o 
  -2   7  22      740.01      790.55     36.94 o 
  -1   7  22       17.84       45.32     18.11 o 
   0   7  22        0.67        5.22      8.06 o 
   1   7  22       34.06       37.86     11.00 o 
   2   7  22      735.93      700.22     23.48 o 
   3   7  22       62.81       77.76     15.60 o 
   4   7  22       87.71       94.74     15.64 o 
  -3   8  22       59.47       82.63     18.43 o 
  -2   8  22       85.59      103.21     19.96 o 
  -1   8  22       24.32       15.30     31.17 o 
   0   8  22       15.45       37.88     11.42 o 
   1   8  22       11.87        8.60     10.55 o 
   2   8  22       10.41       16.87     11.59 o 
   3   8  22        5.46       17.57     13.49 o 
  -2   9  22       67.30       61.34     17.49 o 
  -1   9  22        7.33        8.43     13.63 o 
   0   9  22        4.51       37.21     15.59 o 
   1   9  22       30.40       22.36     17.47 o 
   2   9  22       10.80       16.76     14.14 o 
  -5   0  23       10.74       -6.35     11.34 o 
  -3   0  23      402.92      400.34     25.21 o 
  -1   0  23       90.37       97.37     10.67 o 
   1   0  23      138.42      105.10     16.55 o 
   3   0  23       44.95       30.43     10.24 o 
   5   0  23       26.59       26.38     15.32 o 
  -6   1  23       44.40       30.60     12.25 o 
  -5   1  23      101.75       82.40     18.43 o 
  -4   1  23        2.22      -13.38      7.06 o 
  -3   1  23       86.28       94.81     11.04 o 
  -2   1  23      136.99      154.41      8.63 o 
  -1   1  23      159.91      199.76      7.72 o 
   0   1  23       77.49       68.26      6.87 o 
   1   1  23      222.19      225.51     11.14 o 
   2   1  23       13.19       13.91      6.92 o 
   3   1  23      287.28      272.17     11.41 o 
   4   1  23        0.25       -8.30     10.03 o 
   5   1  23      638.70      616.07     18.97 o 
   6   1  23       98.89       95.75     23.58 o 
  -5   2  23       32.84       26.46     10.63 o 
  -4   2  23      114.12      130.70     13.14 o 
  -3   2  23      395.61      383.35     17.48 o 
  -2   2  23      504.19      520.05     12.27 o 
  -1   2  23       82.51       78.05      6.58 o 
   0   2  23      406.47      405.35     10.99 o 
   1   2  23      284.56      244.75     11.56 o 
   2   2  23      212.54      192.02     10.43 o 
   3   2  23      284.25      264.35     11.45 o 
   4   2  23       44.76       41.80     10.47 o 
   5   2  23      107.18      109.09     11.39 o 
  -5   3  23        9.82       23.66     11.37 o 
  -4   3  23       19.04       21.74      9.64 o 
  -3   3  23       27.63       38.50      9.38 o 
  -2   3  23      246.09      256.80     10.46 o 
  -1   3  23       98.08       68.36      6.38 o 
   0   3  23       95.79       86.07      6.57 o 
   1   3  23     1053.62     1016.78     19.85 o 
   2   3  23      147.61      142.83     11.17 o 
   3   3  23      270.98      270.53     11.91 o 
   4   3  23        4.58        6.00      9.50 o 
   5   3  23        6.21      -13.85     10.32 o 
  -5   4  23       33.30       29.88     12.04 o 
  -4   4  23       74.29       72.39     15.06 o 
  -3   4  23       20.00       19.72      8.86 o 
  -2   4  23      421.75      467.83     14.88 o 
  -1   4  23      116.05      126.58      8.92 o 
   0   4  23       30.08       27.70      6.55 o 
   1   4  23       49.69       40.88      7.89 o 
   2   4  23       38.62       25.66      8.65 o 
   3   4  23      183.55      180.28     10.88 o 
   4   4  23       22.88       21.67     10.26 o 
   5   4  23       56.49       78.77     13.89 o 
  -5   5  23        4.39       10.90     10.78 o 
  -4   5  23      147.37      176.41     17.53 o 
  -3   5  23       48.70       54.76     20.51 o 
  -2   5  23       53.12       63.79      8.27 o 
  -1   5  23      119.82      110.52     12.44 o 
   0   5  23      286.91      292.59     10.88 o 
   1   5  23      272.02      267.66     28.85 o 
   2   5  23       98.19      100.96     13.21 o 
   3   5  23       17.15       28.78      8.04 o 
   4   5  23       48.74       80.58     17.22 o 
   5   5  23        2.64       -9.74     11.44 o 
  -4   6  23       38.73       33.13     12.42 o 
  -3   6  23      106.53      125.67     19.87 o 
  -2   6  23       58.52       70.43     17.20 o 
  -1   6  23       24.83       31.19     12.04 o 
   0   6  23       31.01       36.10      7.98 o 
   1   6  23      174.79      193.40     13.20 o 
   2   6  23       43.10       49.79     11.94 o 
   3   6  23       12.23        6.35     10.84 o 
   4   6  23      119.78      142.80     16.70 o 
  -3   7  23       64.10       54.90     16.44 o 
  -2   7  23       77.48       79.23     18.02 o 
  -1   7  23       21.12       29.09     14.79 o 
   0   7  23      301.75      292.67     19.39 o 
   1   7  23       47.38       51.29     11.40 o 
   2   7  23      161.71      179.57     15.73 o 
   3   7  23      331.01      332.97     30.08 o 
  -3   8  23       61.27       63.26     18.58 o 
  -2   8  23       81.65       64.81     27.52 o 
  -1   8  23       13.92       10.86     13.82 o 
   0   8  23       39.77       46.28     14.78 o 
   1   8  23      108.79      111.83     23.87 o 
   2   8  23      544.20      656.64     28.44 o 
   3   8  23        7.33       16.55     13.90 o 
  -1   9  23       14.25       12.66     16.48 o 
   0   9  23        0.93       36.86     16.05 o 
   1   9  23       33.56       17.30     12.50 o 
  -4   0  24      253.79      261.67     37.24 o 
  -2   0  24       28.28       30.45      9.08 o 
   0   0  24       46.03       50.99      8.99 o 
   2   0  24      103.82      126.45     13.55 o 
   4   0  24       34.45       24.69     14.65 o 
  -5   1  24       13.42       -9.46      8.73 o 
  -4   1  24       22.04        9.58      8.83 o 
  -3   1  24        3.66       15.58      8.03 o 
  -2   1  24     1591.67     1567.69     25.47 o 
  -1   1  24       13.66       16.98      8.01 o 
   0   1  24      398.25      388.15     10.72 o 
   1   1  24      134.28      137.89      9.72 o 
   2   1  24      486.80      441.69     14.17 o 
   3   1  24       23.76       38.49      7.59 o 
   4   1  24      111.82      119.20     15.49 o 
   5   1  24        3.40       -2.31      8.73 o 
  -5   2  24       67.07       83.53     14.13 o 
  -4   2  24      159.16      179.84     16.79 o 
  -3   2  24      148.67      167.97     13.62 o 
  -2   2  24       36.71       50.47      7.05 o 
  -1   2  24       39.24       29.74      5.75 o 
   0   2  24       14.96       14.95      6.47 o 
   1   2  24      428.75      401.29     13.77 o 
   2   2  24      235.04      280.37     12.13 o 
   3   2  24       41.06       38.49      7.76 o 
   4   2  24       24.63       23.78     10.09 o 
   5   2  24      130.18      142.03     18.04 o 
  -5   3  24        6.23       -1.42      9.51 o 
  -4   3  24        1.15        1.83      8.56 o 
  -3   3  24       45.52       63.76     10.87 o 
  -2   3  24       13.27       15.63      6.21 o 
  -1   3  24       43.70       45.44      7.41 o 
   0   3  24      246.25      270.25     11.37 o 
   1   3  24      261.64      243.58     18.59 o 
   2   3  24        3.04       -1.29      7.01 o 
   3   3  24        9.19       13.14      7.25 o 
   4   3  24        1.30      -12.38      9.39 o 
   5   3  24       20.71       22.43     20.02 o 
  -5   4  24       17.11       15.33     11.41 o 
  -4   4  24       78.42       75.22     16.67 o 
  -3   4  24       26.93       19.57      9.53 o 
  -2   4  24      259.21      257.98     12.42 o 
  -1   4  24       22.09       24.74      8.74 o 
   0   4  24       19.16       23.57     10.04 o 
   1   4  24       86.20       57.91     12.13 o 
   2   4  24       33.65       45.90     11.41 o 
   3   4  24       21.03       15.96      7.68 o 
   4   4  24       27.45       39.79     15.72 o 
   5   4  24       59.75       64.42     17.37 o 
  -4   5  24        3.70       15.22     14.07 o 
  -3   5  24      496.78      510.01     31.25 o 
  -2   5  24      656.79      706.79     27.97 o 
  -1   5  24      240.02      267.63     15.98 o 
   0   5  24        0.02       -5.40      7.93 o 
   1   5  24      211.92      226.99     16.35 o 
   2   5  24       62.73       31.49     11.51 o 
   3   5  24       84.36       48.38     18.72 o 
   4   5  24        4.49       15.21     12.68 o 
  -4   6  24       29.68       12.15     11.42 o 
  -3   6  24        4.60       44.11     17.35 o 
  -2   6  24      340.77      375.68     27.31 o 
  -1   6  24      546.46      556.66     25.53 o 
   0   6  24        0.25        9.53      8.54 o 
   1   6  24      121.49      108.04     14.46 o 
   2   6  24       71.04       40.13     11.90 o 
   3   6  24       15.22       11.95     11.26 o 
   4   6  24        7.46       17.50     12.38 o 
  -3   7  24      333.37      319.36     28.30 o 
  -2   7  24      195.24      227.37     24.93 o 
  -1   7  24       58.19       39.21     15.16 o 
   0   7  24       47.10       23.78     10.60 o 
   1   7  24      149.80      144.76     12.78 o 
   2   7  24       29.27       22.31     11.87 o 
   3   7  24      125.42      136.36     38.61 o 
  -2   8  24       19.60       19.11     15.18 o 
  -1   8  24       70.51       79.74     18.60 o 
   0   8  24       72.58      102.27     16.94 o 
   1   8  24       14.35       16.57     10.38 o 
   2   8  24        5.97       10.24     13.28 o 
  -5   0  25       31.78       33.84     16.12 o 
  -3   0  25       50.33       15.50     15.90 o 
  -1   0  25       68.53       47.97     12.68 o 
   1   0  25      514.54      470.53     27.89 o 
   3   0  25       33.55       47.26     11.62 o 
   5   0  25        3.54       14.09     13.06 o 
  -5   1  25        1.28      -13.17      8.44 o 
  -4   1  25       52.05       78.25     11.88 o 
  -3   1  25      291.25      318.22     16.95 o 
  -2   1  25        2.10        5.41      6.41 o 
  -1   1  25      759.38      765.51     18.01 o 
   0   1  25        0.41        0.34      6.93 o 
   1   1  25      647.87      588.67     23.39 o 
   2   1  25       16.32       14.03      7.39 o 
   3   1  25       32.68       27.49      9.89 o 
   4   1  25        5.55      -17.93      9.26 o 
   5   1  25        4.02        4.07      9.25 o 
  -5   2  25       14.33       18.66     10.82 o 
  -4   2  25        0.76      -13.84     11.67 o 
  -3   2  25       15.34       22.21      9.08 o 
  -2   2  25       27.71       26.00      7.39 o 
  -1   2  25        4.77       -1.89      7.74 o 
   0   2  25       13.52        9.41      7.23 o 
   1   2  25       49.28       66.27     12.17 o 
   2   2  25       93.20       87.29      9.25 o 
   3   2  25        2.95       -5.50     10.15 o 
   4   2  25        7.77       11.63     10.21 o 
   5   2  25      126.40      152.83     14.19 o 
  -5   3  25       99.25      123.06     19.56 o 
  -4   3  25        0.20       -7.82     15.00 o 
  -3   3  25       11.91       13.64     10.97 o 
  -2   3  25       14.84       14.14      6.78 o 
  -1   3  25      523.25      512.22     21.17 o 
   0   3  25      288.78      287.41     11.85 o 
   1   3  25      189.31      181.72     15.39 o 
   2   3  25       53.19       90.38     13.09 o 
   3   3  25      129.44      130.92     17.03 o 
   4   3  25        0.76       -1.15      9.85 o 
   5   3  25      112.68      153.47     21.13 o 
  -4   4  25       39.34       39.06     12.02 o 
  -3   4  25       99.39      119.62     18.24 o 
  -2   4  25       13.49       16.55     16.03 o 
  -1   4  25       93.36      125.87     11.98 o 
   0   4  25      294.22      293.22     20.70 o 
   1   4  25       68.01       83.36     13.00 o 
   2   4  25      124.05       84.35     15.88 o 
   3   4  25       66.26       52.09     11.66 o 
   4   4  25       66.01       82.33     12.29 o 
  -4   5  25      183.18      203.65     19.26 o 
  -3   5  25        1.92       12.84     19.57 o 
  -2   5  25       22.69       40.48     12.92 o 
  -1   5  25      208.32      264.85     16.72 o 
   0   5  25        0.64        9.64     11.20 o 
   1   5  25       20.38       16.99     11.56 o 
   2   5  25        8.04        2.48     10.76 o 
   3   5  25       17.12       -0.56     10.45 o 
   4   5  25       75.08       70.82     15.27 o 
  -3   6  25      115.54      121.01     21.61 o 
  -2   6  25      113.67      162.86     22.20 o 
  -1   6  25       15.66       15.69     11.90 o 
   0   6  25       11.23       11.00      9.93 o 
   1   6  25      164.55      151.34     15.31 o 
   2   6  25       11.64       16.03     11.08 o 
   3   6  25       10.58        8.91     13.63 o 
  -2   7  25      126.14      133.16     35.03 o 
  -1   7  25      165.36      243.84     59.69 o 
   0   7  25        0.90       11.26     11.72 o 
   1   7  25       43.06       61.23     13.24 o 
   2   7  25       67.42       57.38     17.90 o 
  -1   8  25        9.55       18.80     19.30 o 
   0   8  25        3.94       -0.97     12.04 o 
   1   8  25       13.66       -4.00     11.69 o 
  -4   0  26        3.79       -3.38     10.83 o 
  -2   0  26      465.24      399.93     44.83 o 
   0   0  26      100.20      126.95     20.00 o 
   2   0  26      191.43      201.00     22.65 o 
   4   0  26        7.06       -5.24     13.18 o 
  -4   1  26        2.58       14.07      9.59 o 
  -3   1  26        1.39      -19.26     13.78 o 
  -2   1  26      325.57      303.23     29.22 o 
  -1   1  26       39.60       43.81     16.03 o 
   0   1  26      375.21      421.72     19.94 o 
   1   1  26      262.09      212.80     15.78 o 
   2   1  26      515.28      473.07     20.69 o 
   3   1  26        0.17       -0.91      6.88 o 
   4   1  26       11.76        4.54     10.17 o 
  -4   2  26       48.23       20.34     13.10 o 
  -3   2  26        5.67       15.49     11.45 o 
  -2   2  26       84.77       92.02     14.07 o 
  -1   2  26      304.66      355.69     19.16 o 
   0   2  26      702.19      686.54     23.84 o 
   1   2  26       39.29        6.91     10.83 o 
   2   2  26       12.99        8.48     10.35 o 
   3   2  26       61.99       58.20     12.17 o 
   4   2  26      136.85      158.89     14.17 o 
  -4   3  26      138.39      171.43     28.17 o 
  -3   3  26        5.78      -10.00     12.45 o 
  -2   3  26      120.41      133.46     21.42 o 
  -1   3  26       26.35       26.97     11.45 o 
   0   3  26        0.27      -11.76     11.87 o 
   1   3  26      287.88      278.91     17.94 o 
   2   3  26      386.93      390.87     19.55 o 
   3   3  26       25.77       30.15     15.20 o 
   4   3  26       70.73       88.51     12.43 o 
  -4   4  26       91.87      103.02     21.02 o 
  -3   4  26       23.43       34.74     12.32 o 
  -2   4  26       25.59       27.39     12.15 o 
  -1   4  26       24.70       14.14     11.65 o 
   0   4  26        1.26      -13.11     10.44 o 
   1   4  26      267.26      300.74     18.26 o 
   2   4  26      205.68      225.66     20.16 o 
   3   4  26       21.73       28.05     11.45 o 
   4   4  26      199.45      260.18     20.80 o 
  -3   5  26       69.59       95.88     18.99 o 
  -2   5  26       47.27       66.52     13.51 o 
  -1   5  26      484.05      499.37     24.66 o 
   0   5  26        4.00        2.84     12.21 o 
   1   5  26      272.43      255.71     25.14 o 
   2   5  26       38.80       44.80     12.64 o 
   3   5  26       76.39       83.60     13.82 o 
  -3   6  26       33.06       61.98     32.45 o 
  -2   6  26       22.67       27.55     21.44 o 
  -1   6  26        6.98       -3.16     10.48 o 
   0   6  26        4.72       14.11     11.27 o 
   1   6  26        4.28        1.79     11.18 o 
   2   6  26       27.86       46.03     12.88 o 
   3   6  26        6.57       -0.19     11.27 o 
  -2   7  26       47.27       63.92     18.84 o 
  -1   7  26      106.39      115.75     20.37 o 
   0   7  26       29.23       18.04     12.19 o 
   1   7  26      265.35      305.13     24.34 o 
   2   7  26       14.56       -4.75     14.28 o 
  -3   0  27        6.53        9.90     26.52 o 
  -1   0  27       61.18       54.59     18.21 o 
   1   0  27      290.79      281.45     24.97 o 
   3   0  27       52.53       47.94     17.30 o 
  -4   1  27       16.32        9.09      9.22 o 
  -3   1  27       75.99       86.52     14.57 o 
  -2   1  27       15.41       -1.15     18.12 o 
  -1   1  27       15.63       21.73     11.73 o 
   0   1  27       17.03        8.44     11.06 o 
   1   1  27      118.81      119.99     14.08 o 
   2   1  27       85.16       97.66     13.71 o 
   3   1  27       87.72       93.87     17.72 o 
   4   1  27       44.71       36.10     11.43 o 
  -4   2  27       20.43       29.34     10.85 o 
  -3   2  27        0.36       13.16     10.98 o 
  -2   2  27       17.74      -15.04     16.92 o 
  -1   2  27      462.02      493.22     36.57 o 
   0   2  27        0.88       -4.20     10.62 o 
   1   2  27      133.24      137.07     15.09 o 
   2   2  27      136.59      117.30     14.21 o 
   3   2  27        3.85       -9.67     10.47 o 
   4   2  27       56.57       54.40     13.24 o 
  -4   3  27       64.16      151.80     36.52 o 
  -3   3  27       15.29        6.15     10.67 o 
  -2   3  27       27.64       28.96     31.09 o 
  -1   3  27       26.44       33.82     12.72 o 
   0   3  27       15.79       26.01     12.25 o 
   1   3  27      233.48      271.06     18.03 o 
   2   3  27      185.06      155.79     15.51 o 
   3   3  27      158.04      166.26     15.05 o 
   4   3  27       72.49      110.67     13.47 o 
  -3   4  27        2.90       11.20     13.25 o 
  -2   4  27       58.47       63.30     13.24 o 
  -1   4  27       67.36       39.18     20.47 o 
   0   4  27      146.35      159.68     15.61 o 
   1   4  27      162.01      168.27     15.80 o 
   2   4  27      294.14      303.05     18.88 o 
   3   4  27       26.78       32.40     11.80 o 
  -3   5  27       36.94       24.62     15.72 o 
  -2   5  27        7.47       11.33     11.25 o 
  -1   5  27        5.74       -4.20     17.67 o 
   0   5  27      157.43      176.62     16.23 o 
   1   5  27       10.85       19.71     11.96 o 
   2   5  27        8.45       15.85     11.45 o 
   3   5  27       82.79       69.63     13.50 o 
  -2   6  27      125.47      120.68     21.11 o 
  -1   6  27        9.25       -3.50     17.58 o 
   0   6  27        0.09      -13.93     10.97 o 
   1   6  27       61.41       75.46     14.00 o 
   2   6  27       89.87      110.26     15.35 o 
   0   7  27      222.86      244.53     24.26 o 
  -4   0  28       46.90       25.13     18.48 o 
  -2   0  28      662.23      654.41     53.58 o 
   0   0  28      167.87      217.54     24.46 o 
   2   0  28      103.39       79.15     18.76 o 
   4   0  28      252.36      302.51     25.64 o 
  -4   1  28       81.06       60.13     14.58 o 
  -3   1  28       12.88        7.35     18.75 o 
  -2   1  28       18.56      -10.79     39.27 o 
  -1   1  28      149.88      168.90     16.32 o 
   0   1  28       73.79       79.14     13.31 o 
   1   1  28       65.35       58.25     12.86 o 
   2   1  28        7.00       26.42     11.73 o 
   3   1  28       67.11       68.39     13.02 o 
   4   1  28      108.65      167.81     14.99 o 
  -3   2  28        1.23        5.23     19.27 o 
  -2   2  28       43.19       85.16     21.99 o 
  -1   2  28       14.19       14.95     14.47 o 
   0   2  28       15.90       28.32     12.14 o 
   1   2  28        5.58       -3.27     12.02 o 
   2   2  28      106.68       93.73     13.64 o 
   3   2  28        3.35        7.02     12.33 o 
  -3   3  28        8.52       12.22     14.76 o 
  -2   3  28        1.67       -6.61     16.81 o 
  -1   3  28       50.39       81.26     22.13 o 
   0   3  28      321.72      314.65     19.40 o 
   1   3  28       39.83       39.22     12.61 o 
   2   3  28       14.57       -4.16     11.03 o 
   3   3  28       41.00       40.73     12.28 o 
  -3   4  28        6.44       11.50     13.39 o 
  -2   4  28        3.27       13.26     17.93 o 
  -1   4  28      524.00      530.74     35.32 o 
   0   4  28      465.56      467.01     21.89 o 
   1   4  28      116.22       87.95     14.18 o 
   2   4  28       34.17       34.72     12.40 o 
   3   4  28       40.26       34.03     12.40 o 
  -2   5  28        3.60      -13.13     16.56 o 
  -1   5  28        1.45       19.21     19.57 o 
   0   5  28      113.16      134.66     15.66 o 
   1   5  28       14.91       12.80     12.22 o 
   2   5  28        0.33      -15.37     10.87 o 
  -1   6  28      304.56      344.61     31.40 o 
   0   6  28       28.64       17.17     12.89 o 
   1   6  28      364.38      381.28     21.53 o 
  -3   0  29       23.13      -29.62     26.48 o 
  -1   0  29     1188.75     1109.26     66.50 o 
   1   0  29      189.61      165.91     22.78 o 
   3   0  29       66.53       22.79     15.71 o 
  -3   1  29        4.66       21.01     20.27 o 
  -2   1  29       12.76       11.25     19.44 o 
  -1   1  29      166.62      177.07     28.99 o 
   0   1  29      257.14      283.33     18.91 o 
   1   1  29       17.74       32.46     12.53 o 
   2   1  29        2.95       15.25     11.48 o 
   3   1  29       12.88        9.15     13.09 o 
  -3   2  29       11.13       -4.41     18.30 o 
  -2   2  29       44.65       30.13     42.19 o 
  -1   2  29      496.56      525.06     35.66 o 
   0   2  29       20.49       30.30     12.30 o 
   1   2  29       49.79       34.11     12.16 o 
   2   2  29        4.70        5.88     11.46 o 
   3   2  29        5.67      -15.57      9.85 o 
  -2   3  29       40.04       44.46     21.05 o 
  -1   3  29      684.99      788.89     56.31 o 
   0   3  29        1.14        5.05     11.29 o 
   1   3  29       74.03       45.68     12.88 o 
   2   3  29       11.06      -19.88      9.94 o 
  -2   4  29       89.64      107.32     24.04 o 
  -1   4  29       72.08      117.81     24.37 o 
   0   4  29      128.91      142.29     15.72 o 
   1   4  29       18.12       19.26     12.42 o 
   2   4  29       10.30        2.70     11.66 o 
  -1   5  29       44.55       25.60     21.36 o 
   0   5  29       31.47       20.24     13.35 o 
   1   5  29       65.32       88.26     14.99 o 
  -2   0  30        2.18       25.38     28.51 o 
   0   0  30      734.88      691.96     35.89 o 
   2   0  30        0.77       12.22     17.31 o 
  -2   1  30      167.05      191.06     27.35 o 
  -1   1  30       45.00       52.75     21.35 o 
   0   1  30       43.00       48.19     12.81 o 
   1   1  30       12.19       24.57     12.26 o 
   2   1  30       25.89       20.55     11.78 o 
  -2   2  30      184.82      200.89     48.67 o 
  -1   2  30        3.10       11.35     24.63 o 
   0   2  30      211.57      222.61     18.15 o 
   1   2  30        5.23       16.85     12.11 o 
   2   2  30       65.19       49.15     13.36 o 
  -2   3  30      384.32      499.63     37.75 o 
  -1   3  30       24.16       47.20     21.94 o 
   0   3  30       44.33       43.85     13.36 o 
   1   3  30       41.34       38.03     15.16 o 
   2   3  30       35.18       30.57     15.08 o 
  -1   4  30        1.22       12.75     55.26 o 
   0   4  30       30.49       39.91     15.42 o 
   1   4  30       11.81        6.48     12.24 o 
  -1   0  31      522.88      527.73     51.94 o 
   1   0  31      114.67      150.23     23.16 o 
  -1   1  31       44.81       42.93     21.90 o 
   0   1  31       18.65       14.18     13.91 o 
   1   1  31        4.10       25.28     12.42 o 
  -1   2  31       22.57        5.85     20.34 o 
   0   2  31      183.20      201.08     20.81 o 
   1   2  31        2.83        1.28     11.84 o 
                                                 
